# Supplementary material for: Out of Xanthopygus (Coleoptera: Staphylinidae): escape from polyphyly
Source: Zookeys. 2021 Nov 17;1071:83–107. doi: 10.3897/zookeys.1071.75947 (PMC8613137; doi:10.3897/zookeys.1071.75947)
Supplement: XML Treatment for Oligotergus [file zookeys.1071.75947-treatment1.xml]

<!DOCTYPE tp:taxon-treatment
  PUBLIC "-//TaxonX//DTD Taxonomic Treatment Publishing DTD v0 20100105//EN" "tax-treatment-NSO.dtd">
<tp:taxon-treatment xmlns:tp="http://www.plazi.org/taxpub"><tp:treatment-meta><kwd-group><label>Taxon classification</label><kwd>
                <named-content content-type="kingdom">Animalia</named-content>
              </kwd><kwd>
                <named-content content-type="order">Coleoptera</named-content>
              </kwd><kwd>
                <named-content content-type="family">Staphylinidae</named-content>
              </kwd></kwd-group><mixed-citation publication-type="journal"><person-group><name><surname>Chatzimanolis</surname><given-names>Stylianos</given-names></name></person-group><article-title>Out of <italic><tp:taxon-name><tp:taxon-name-part taxon-name-part-type="genus" reg="Xanthopygus">Xanthopygus</tp:taxon-name-part></tp:taxon-name></italic> (<tp:taxon-name><tp:taxon-name-part taxon-name-part-type="order">Coleoptera</tp:taxon-name-part></tp:taxon-name>: <tp:taxon-name><tp:taxon-name-part taxon-name-part-type="family">Staphylinidae</tp:taxon-name-part></tp:taxon-name>): escape from polyphyly</article-title><source>Zookeys</source><day>17</day><month>11</month><year>2021</year><volume>1071</volume><fpage>83</fpage><lpage>107</lpage><pub-id pub-id-type="doi">10.3897/zookeys.1071.75947</pub-id></mixed-citation></tp:treatment-meta><tp:nomenclature><tp:taxon-name>
              <object-id xmlns:xlink="http://www.w3.org/1999/xlink" content-type="arpha" xlink:type="simple">F13DB80C-678A-59DD-A992-D19488F418E1</object-id>
              <tp:taxon-name-part taxon-name-part-type="genus" reg="Oligotergus">Oligotergus</tp:taxon-name-part>
            </tp:taxon-name><tp:taxon-authority>Bierig, 1937</tp:taxon-authority></tp:nomenclature><tp:treatment-sec sec-type="type species" id="SECID0EG3BI"><title>Type species.</title><p><tp:taxon-name><tp:taxon-name-part taxon-name-part-type="genus" reg="Philothalpus">Philothalpus</tp:taxon-name-part> (<tp:taxon-name-part taxon-name-part-type="subgenus" reg="Oligotergus">Oligotergus</tp:taxon-name-part>) <tp:taxon-name-part taxon-name-part-type="species" reg="oculatus">oculatus</tp:taxon-name-part></tp:taxon-name>, fixed by monotypy (<xref ref-type="bibr" rid="B28">Herman 2001</xref>).</p></tp:treatment-sec><tp:treatment-sec sec-type="Species included" id="SECID0E53BI"><title>Species included.</title><p>The genus includes 20 species listed in <xref ref-type="bibr" rid="B39">Newton (2021)</xref> and <italic><tp:taxon-name><tp:taxon-name-part taxon-name-part-type="genus" reg="Oligotergus">Oligotergus</tp:taxon-name-part><tp:taxon-name-part taxon-name-part-type="species" reg="nigricornis">nigricornis</tp:taxon-name-part></tp:taxon-name></italic> comb. nov. based on the results of the phylogenetic analysis presented in this paper. For a complete taxonomic history of the genus see <xref ref-type="bibr" rid="B28">Herman (2001)</xref>.</p></tp:treatment-sec><tp:treatment-sec sec-type="diagnosis" id="SECID0EA5BI"><title>Diagnosis.</title><p>The genus is not revised so the following characters (in combination) should be considered only as a partial list: left mandible with single tooth; antennomere 1 less than twice as long as antennomere 2; eyes large; pronotum with dense micropunctures (not in all species).</p></tp:treatment-sec><tp:treatment-sec sec-type="remarks" id="SECID0EF5BI"><title>Remarks.</title><p>The type species was not available for the phylogenetic analysis. A formal revision of the genus is forthcoming (Chatzimanolis in preparation) where all species belonging to this genus will be treated and illustrated.</p></tp:treatment-sec><ref-list><ref id="B28"><mixed-citation xmlns:xlink="http://www.w3.org/1999/xlink" xlink:type="simple"><person-group><name name-style="western"><surname>Herman</surname><given-names>LH</given-names></name></person-group> (<year>2001</year>) <article-title>Catalog of the <tp:taxon-name><tp:taxon-name-part taxon-name-part-type="family">Staphylinidae</tp:taxon-name-part></tp:taxon-name> (<tp:taxon-name><tp:taxon-name-part taxon-name-part-type="class">Insecta</tp:taxon-name-part></tp:taxon-name>: <tp:taxon-name><tp:taxon-name-part taxon-name-part-type="order">Coleoptera</tp:taxon-name-part></tp:taxon-name>). 1758 to the end of the second millennium. Parts I‐VII.</article-title><source>Bulletin of the American Museum of Natural History</source><volume>265</volume>: <fpage>1</fpage>–<lpage>4218</lpage>. <ext-link xlink:type="simple" ext-link-type="doi" xlink:href="10.1206/0003-0090.265.1.1">https://doi.org/10.1206/0003-0090.265.1.1</ext-link></mixed-citation></ref><ref id="B39"><mixed-citation xmlns:xlink="http://www.w3.org/1999/xlink" xlink:type="simple"><person-group><name name-style="western"><surname>Newton</surname><given-names>AF</given-names></name></person-group> (<year>2021</year>) StaphBase: <tp:taxon-name><tp:taxon-name-part taxon-name-part-type="infraorder">Staphyliniformia</tp:taxon-name-part></tp:taxon-name> world catalog database (version Nov 2018). In: Catalogue of Life, et al. 2021. Species 2000 and ITIS Catalogue of Life, 2021-04-05. Digital resource at <ext-link xlink:type="simple" ext-link-type="uri" xlink:href="http://www.catalogueoflife.org">www.catalogueoflife.org</ext-link>. Species 2000: Naturalis, Leiden, the Netherlands. ISSN 2405–8858.</mixed-citation></ref></ref-list></tp:taxon-treatment>
