# Supplementary material for: Out of Xanthopygus (Coleoptera: Staphylinidae): escape from polyphyly
Source: Zookeys. 2021 Nov 17;1071:83–107. doi: 10.3897/zookeys.1071.75947 (PMC8613137; doi:10.3897/zookeys.1071.75947)
Supplement: XML Treatment for Styngetus [file zookeys.1071.75947-treatment2.xml]

<!DOCTYPE tp:taxon-treatment
  PUBLIC "-//TaxonX//DTD Taxonomic Treatment Publishing DTD v0 20100105//EN" "tax-treatment-NSO.dtd">
<tp:taxon-treatment xmlns:tp="http://www.plazi.org/taxpub"><tp:treatment-meta><kwd-group><label>Taxon classification</label><kwd>
                <named-content content-type="kingdom">Animalia</named-content>
              </kwd><kwd>
                <named-content content-type="order">Coleoptera</named-content>
              </kwd><kwd>
                <named-content content-type="family">Staphylinidae</named-content>
              </kwd></kwd-group><mixed-citation publication-type="journal"><person-group><name><surname>Chatzimanolis</surname><given-names>Stylianos</given-names></name></person-group><article-title>Out of <italic><tp:taxon-name><tp:taxon-name-part taxon-name-part-type="genus" reg="Xanthopygus">Xanthopygus</tp:taxon-name-part></tp:taxon-name></italic> (<tp:taxon-name><tp:taxon-name-part taxon-name-part-type="order">Coleoptera</tp:taxon-name-part></tp:taxon-name>: <tp:taxon-name><tp:taxon-name-part taxon-name-part-type="family">Staphylinidae</tp:taxon-name-part></tp:taxon-name>): escape from polyphyly</article-title><source>Zookeys</source><day>17</day><month>11</month><year>2021</year><volume>1071</volume><fpage>83</fpage><lpage>107</lpage><pub-id pub-id-type="doi">10.3897/zookeys.1071.75947</pub-id></mixed-citation></tp:treatment-meta><tp:nomenclature><tp:taxon-name>
              <object-id xmlns:xlink="http://www.w3.org/1999/xlink" content-type="arpha" xlink:type="simple">447E54C0-1462-504D-B377-18635469CE87</object-id>
              <tp:taxon-name-part taxon-name-part-type="genus" reg="Styngetus">Styngetus</tp:taxon-name-part>
            </tp:taxon-name><tp:taxon-authority>Sharp, 1884</tp:taxon-authority><xref ref-type="fig" rid="F1">Fig. 1F</xref></tp:nomenclature><tp:treatment-sec sec-type="type species" id="SECID0EY6BI"><title>Type species.</title><p><italic><tp:taxon-name><tp:taxon-name-part taxon-name-part-type="genus" reg="Philonthus">Philonthus</tp:taxon-name-part><tp:taxon-name-part taxon-name-part-type="species" reg="viduus">viduus</tp:taxon-name-part></tp:taxon-name></italic> Erichson, fixed by subsequent designation by <xref ref-type="bibr" rid="B6">Blackwelder (1952)</xref> (<xref ref-type="bibr" rid="B28">Herman 2001</xref>).</p></tp:treatment-sec><tp:treatment-sec sec-type="Species included" id="SECID0ERACI"><title>Species included.</title><p>The genus includes 16 species listed in <xref ref-type="bibr" rid="B39">Newton (2021)</xref> and <italic><tp:taxon-name><tp:taxon-name-part taxon-name-part-type="genus" reg="Styngetus">Styngetus</tp:taxon-name-part><tp:taxon-name-part taxon-name-part-type="species" reg="skalitzkyi">skalitzkyi</tp:taxon-name-part></tp:taxon-name></italic> comb. nov. based on the results of the phylogenetic analysis presented in this paper. For a complete taxonomic history of the genus see <xref ref-type="bibr" rid="B28">Herman (2001)</xref>.</p></tp:treatment-sec><tp:treatment-sec sec-type="diagnosis" id="SECID0ETBCI"><title>Diagnosis.</title><p>The genus is not revised so the following characters (in combination) should be considered only as a partial list: left mandible with bicuspid tooth; protarsi without ventral pale macrosetae (not present in all taxa); metafemur with upper posterior margin crenulate; sternites 3–5 with arch-like carina.</p></tp:treatment-sec><tp:treatment-sec sec-type="remarks" id="SECID0EYBCI"><title>Remarks.</title><p>The type species was not available for the phylogenetic analysis. A formal revision of the genus is forthcoming (Chatzimanolis in preparation) where all species belonging to this genus will be treated and illustrated.</p><fig id="F1" position="float" orientation="portrait"><object-id xmlns:xlink="http://www.w3.org/1999/xlink" content-type="doi" xlink:type="simple">10.3897/zookeys.1071.75947.figure1</object-id><object-id xmlns:xlink="http://www.w3.org/1999/xlink" content-type="arpha" xlink:type="simple">A544A8FE-AE44-547C-B128-8F60696FE0DB</object-id><label>Figure 1.</label><caption><p>Habitus photographs of species of <italic><tp:taxon-name><tp:taxon-name-part taxon-name-part-type="genus" reg="Xanthopygus">Xanthopygus</tp:taxon-name-part></tp:taxon-name></italic> sensu <xref ref-type="bibr" rid="B28">Herman 2001</xref><bold>A</bold><italic><tp:taxon-name><tp:taxon-name-part taxon-name-part-type="genus" reg="Xanthopygus">Xanthopygus</tp:taxon-name-part><tp:taxon-name-part taxon-name-part-type="species" reg="calidus">calidus</tp:taxon-name-part></tp:taxon-name></italic> (Er.) <bold>B</bold><italic><tp:taxon-name><tp:taxon-name-part taxon-name-part-type="genus" reg="Xanthopygus">Xanthopygus</tp:taxon-name-part><tp:taxon-name-part taxon-name-part-type="species" reg="chapareanus">chapareanus</tp:taxon-name-part></tp:taxon-name></italic> Scheerpeltz <bold>C</bold><italic><tp:taxon-name><tp:taxon-name-part taxon-name-part-type="genus" reg="Xanthopygus">Xanthopygus</tp:taxon-name-part><tp:taxon-name-part taxon-name-part-type="species" reg="dimidiatus">dimidiatus</tp:taxon-name-part></tp:taxon-name></italic> Bernhauer. Species <bold>A–C</bold> are transferred to <italic><tp:taxon-name><tp:taxon-name-part taxon-name-part-type="genus" reg="Photinopygus">Photinopygus</tp:taxon-name-part></tp:taxon-name></italic> gen. nov. <bold>D</bold><italic><tp:taxon-name><tp:taxon-name-part taxon-name-part-type="genus" reg="Xanthopygus">Xanthopygus</tp:taxon-name-part><tp:taxon-name-part taxon-name-part-type="species" reg="giganteus">giganteus</tp:taxon-name-part></tp:taxon-name></italic> (Bernhauer) <bold>E</bold><italic><tp:taxon-name><tp:taxon-name-part taxon-name-part-type="genus" reg="Xanthopygus">Xanthopygus</tp:taxon-name-part><tp:taxon-name-part taxon-name-part-type="species" reg="xanthopygus">xanthopygus</tp:taxon-name-part></tp:taxon-name></italic> (Nordmann) <bold>F</bold><italic><tp:taxon-name><tp:taxon-name-part taxon-name-part-type="genus" reg="Xanthopygus">Xanthopygus</tp:taxon-name-part><tp:taxon-name-part taxon-name-part-type="species" reg="skalitzkyi">skalitzkyi</tp:taxon-name-part></tp:taxon-name></italic> (Bernhauer), transferred to <italic><tp:taxon-name><tp:taxon-name-part taxon-name-part-type="genus" reg="Styngetus">Styngetus</tp:taxon-name-part></tp:taxon-name></italic>. Scale bars: 1.8 mm (<bold>A</bold>); 1.7 mm (<bold>B</bold>) 1.8 mm (<bold>C</bold>); 3.8 mm (<bold>D</bold>); 3.0 mm (<bold>E</bold>); 2.0 mm (<bold>F</bold>).</p></caption><graphic xmlns:xlink="http://www.w3.org/1999/xlink" xlink:href="zookeys-1071-083-g001.jpg" position="float" orientation="portrait" xlink:type="simple" id="oo_612029.jpg"><uri content-type="original_file" xlink:type="simple">https://binary.pensoft.net/fig/612029</uri></graphic></fig><fig id="F2" position="float" orientation="portrait"><object-id xmlns:xlink="http://www.w3.org/1999/xlink" content-type="doi" xlink:type="simple">10.3897/zookeys.1071.75947.figure2</object-id><object-id xmlns:xlink="http://www.w3.org/1999/xlink" content-type="arpha" xlink:type="simple">90D213F5-99B9-5048-9004-BA3763AD64B8</object-id><label>Figure 2.</label><caption><p>Diagnostic characters for <italic><tp:taxon-name><tp:taxon-name-part taxon-name-part-type="genus" reg="Xanthopygus">Xanthopygus</tp:taxon-name-part></tp:taxon-name></italic><bold>A</bold> pronotal hypomeron of <italic><tp:taxon-name><tp:taxon-name-part taxon-name-part-type="genus" reg="Xanthopygus">Xanthopygus</tp:taxon-name-part><tp:taxon-name-part taxon-name-part-type="species" reg="skalitzkyi">skalitzkyi</tp:taxon-name-part></tp:taxon-name></italic> (Bernhauer) <bold>B</bold> pronotal hypomeron of <italic><tp:taxon-name><tp:taxon-name-part taxon-name-part-type="genus" reg="Xanthopygus">Xanthopygus</tp:taxon-name-part><tp:taxon-name-part taxon-name-part-type="species" reg="xanthopygus">xanthopygus</tp:taxon-name-part></tp:taxon-name></italic> (Nordmann) <bold>C</bold> mesoscutellum of <italic><tp:taxon-name><tp:taxon-name-part taxon-name-part-type="genus" reg="Xanthopygus">Xanthopygus</tp:taxon-name-part><tp:taxon-name-part taxon-name-part-type="species" reg="cognatus">cognatus</tp:taxon-name-part></tp:taxon-name></italic> Sharp <bold>D</bold> mesoscutellum of <italic><tp:taxon-name><tp:taxon-name-part taxon-name-part-type="genus" reg="Xanthopygus">Xanthopygus</tp:taxon-name-part><tp:taxon-name-part taxon-name-part-type="species" reg="mirabilis">mirabilis</tp:taxon-name-part></tp:taxon-name></italic> (Erichson) <bold>E</bold> mesoventrite of <italic><tp:taxon-name><tp:taxon-name-part taxon-name-part-type="genus" reg="Xanthopygus">Xanthopygus</tp:taxon-name-part><tp:taxon-name-part taxon-name-part-type="species" reg="mirabilis">mirabilis</tp:taxon-name-part></tp:taxon-name></italic> (Erichson), arrow points to intercoxal process <bold>F</bold> mesoventrite of <italic><tp:taxon-name><tp:taxon-name-part taxon-name-part-type="genus" reg="Xanthopygus">Xanthopygus</tp:taxon-name-part><tp:taxon-name-part taxon-name-part-type="species" reg="xanthopygus">xanthopygus</tp:taxon-name-part></tp:taxon-name></italic> (Nordmann), arrow points to intercoxal process. Not to scale.</p></caption><graphic xmlns:xlink="http://www.w3.org/1999/xlink" xlink:href="zookeys-1071-083-g002.jpg" position="float" orientation="portrait" xlink:type="simple" id="oo_612030.jpg"><uri content-type="original_file" xlink:type="simple">https://binary.pensoft.net/fig/612030</uri></graphic></fig><fig id="F3" position="float" orientation="portrait"><object-id xmlns:xlink="http://www.w3.org/1999/xlink" content-type="doi" xlink:type="simple">10.3897/zookeys.1071.75947.figure3</object-id><object-id xmlns:xlink="http://www.w3.org/1999/xlink" content-type="arpha" xlink:type="simple">7B9729D4-BFC2-55EA-BF7A-451AAA25BE1F</object-id><label>Figure 3.</label><caption><p>Diagnostic characters for <italic><tp:taxon-name><tp:taxon-name-part taxon-name-part-type="genus" reg="Xanthopygus">Xanthopygus</tp:taxon-name-part></tp:taxon-name></italic><bold>A</bold> metepimeron (mep) and metepisternum (mes) of <italic><tp:taxon-name><tp:taxon-name-part taxon-name-part-type="genus" reg="Xanthopygus">Xanthopygus</tp:taxon-name-part><tp:taxon-name-part taxon-name-part-type="species" reg="mirabilis">mirabilis</tp:taxon-name-part></tp:taxon-name></italic> (Erichson) <bold>B</bold> metepimeron (mep) and metepisternum (mes) of <italic><tp:taxon-name><tp:taxon-name-part taxon-name-part-type="genus" reg="Xenopygus">Xenopygus</tp:taxon-name-part><tp:taxon-name-part taxon-name-part-type="species" reg="analis">analis</tp:taxon-name-part></tp:taxon-name></italic> (Erichson) <bold>C</bold> metacoxae of <italic><tp:taxon-name><tp:taxon-name-part taxon-name-part-type="genus" reg="Xanthopygus">Xanthopygus</tp:taxon-name-part><tp:taxon-name-part taxon-name-part-type="species" reg="mirabilis">mirabilis</tp:taxon-name-part></tp:taxon-name></italic> (Erichson), arrow points to spines <bold>D</bold> metacoxae of <italic><tp:taxon-name><tp:taxon-name-part taxon-name-part-type="genus" reg="Triacrus">Triacrus</tp:taxon-name-part><tp:taxon-name-part taxon-name-part-type="species" reg="dilatus">dilatus</tp:taxon-name-part></tp:taxon-name></italic> Nordmann, arrow points to spines <bold>E</bold> Metatarsus of <italic><tp:taxon-name><tp:taxon-name-part taxon-name-part-type="genus" reg="Xanthopygus">Xanthopygus</tp:taxon-name-part><tp:taxon-name-part taxon-name-part-type="species" reg="xanthopygus">xanthopygus</tp:taxon-name-part></tp:taxon-name></italic> (Nordmann) <bold>F</bold> metatarsus of <italic><tp:taxon-name><tp:taxon-name-part taxon-name-part-type="genus" reg="Xanthopygus">Xanthopygus</tp:taxon-name-part><tp:taxon-name-part taxon-name-part-type="species" reg="flohri">flohri</tp:taxon-name-part></tp:taxon-name></italic> Sharp <bold>G</bold> metafemur of <italic><tp:taxon-name><tp:taxon-name-part taxon-name-part-type="genus" reg="Xanthopygus">Xanthopygus</tp:taxon-name-part><tp:taxon-name-part taxon-name-part-type="species" reg="skalitzkyi">skalitzkyi</tp:taxon-name-part></tp:taxon-name></italic> (Bernhauer), showing crenulate surface. Not to scale.</p></caption><graphic xmlns:xlink="http://www.w3.org/1999/xlink" xlink:href="zookeys-1071-083-g003.jpg" position="float" orientation="portrait" xlink:type="simple" id="oo_612031.jpg"><uri content-type="original_file" xlink:type="simple">https://binary.pensoft.net/fig/612031</uri></graphic></fig></tp:treatment-sec><ref-list><ref id="B28"><mixed-citation xmlns:xlink="http://www.w3.org/1999/xlink" xlink:type="simple"><person-group><name name-style="western"><surname>Herman</surname><given-names>LH</given-names></name></person-group> (<year>2001</year>) <article-title>Catalog of the <tp:taxon-name><tp:taxon-name-part taxon-name-part-type="family">Staphylinidae</tp:taxon-name-part></tp:taxon-name> (<tp:taxon-name><tp:taxon-name-part taxon-name-part-type="class">Insecta</tp:taxon-name-part></tp:taxon-name>: <tp:taxon-name><tp:taxon-name-part taxon-name-part-type="order">Coleoptera</tp:taxon-name-part></tp:taxon-name>). 1758 to the end of the second millennium. Parts I‐VII.</article-title><source>Bulletin of the American Museum of Natural History</source><volume>265</volume>: <fpage>1</fpage>–<lpage>4218</lpage>. <ext-link xlink:type="simple" ext-link-type="doi" xlink:href="10.1206/0003-0090.265.1.1">https://doi.org/10.1206/0003-0090.265.1.1</ext-link></mixed-citation></ref><ref id="B6"><mixed-citation xmlns:xlink="http://www.w3.org/1999/xlink" xlink:type="simple"><person-group><name name-style="western"><surname>Blackwelder</surname><given-names>RE</given-names></name></person-group> (<year>1952</year>) <article-title>The generic names of the beetle family <tp:taxon-name><tp:taxon-name-part taxon-name-part-type="family">Staphylinidae</tp:taxon-name-part></tp:taxon-name>, with an essay on genotypy.</article-title><source>United States National Museum Bulletin</source><volume>200</volume>: <fpage>1</fpage>–<lpage>483</lpage>.</mixed-citation></ref><ref id="B39"><mixed-citation xmlns:xlink="http://www.w3.org/1999/xlink" xlink:type="simple"><person-group><name name-style="western"><surname>Newton</surname><given-names>AF</given-names></name></person-group> (<year>2021</year>) StaphBase: <tp:taxon-name><tp:taxon-name-part taxon-name-part-type="infraorder">Staphyliniformia</tp:taxon-name-part></tp:taxon-name> world catalog database (version Nov 2018). In: Catalogue of Life, et al. 2021. Species 2000 and ITIS Catalogue of Life, 2021-04-05. Digital resource at <ext-link xlink:type="simple" ext-link-type="uri" xlink:href="http://www.catalogueoflife.org">www.catalogueoflife.org</ext-link>. Species 2000: Naturalis, Leiden, the Netherlands. ISSN 2405–8858.</mixed-citation></ref></ref-list></tp:taxon-treatment>
