# Supplementary material for: Out of Xanthopygus (Coleoptera: Staphylinidae): escape from polyphyly
Source: Zookeys. 2021 Nov 17;1071:83–107. doi: 10.3897/zookeys.1071.75947 (PMC8613137; doi:10.3897/zookeys.1071.75947)
Supplement: XML Treatment for Xanthopygus [file zookeys.1071.75947-treatment4.xml]

<!DOCTYPE tp:taxon-treatment
  PUBLIC "-//TaxonX//DTD Taxonomic Treatment Publishing DTD v0 20100105//EN" "tax-treatment-NSO.dtd">
<tp:taxon-treatment xmlns:tp="http://www.plazi.org/taxpub"><tp:treatment-meta><kwd-group><label>Taxon classification</label><kwd>
                <named-content content-type="kingdom">Animalia</named-content>
              </kwd><kwd>
                <named-content content-type="order">Coleoptera</named-content>
              </kwd><kwd>
                <named-content content-type="family">Staphylinidae</named-content>
              </kwd></kwd-group><mixed-citation publication-type="journal"><person-group><name><surname>Chatzimanolis</surname><given-names>Stylianos</given-names></name></person-group><article-title>Out of <italic><tp:taxon-name><tp:taxon-name-part taxon-name-part-type="genus" reg="Xanthopygus">Xanthopygus</tp:taxon-name-part></tp:taxon-name></italic> (<tp:taxon-name><tp:taxon-name-part taxon-name-part-type="order">Coleoptera</tp:taxon-name-part></tp:taxon-name>: <tp:taxon-name><tp:taxon-name-part taxon-name-part-type="family">Staphylinidae</tp:taxon-name-part></tp:taxon-name>): escape from polyphyly</article-title><source>Zookeys</source><day>17</day><month>11</month><year>2021</year><volume>1071</volume><fpage>83</fpage><lpage>107</lpage><pub-id pub-id-type="doi">10.3897/zookeys.1071.75947</pub-id></mixed-citation></tp:treatment-meta><tp:nomenclature><tp:taxon-name>
              <object-id xmlns:xlink="http://www.w3.org/1999/xlink" content-type="arpha" xlink:type="simple">2D0E21CA-99C2-5FF0-9D7F-F1DBEAD0D93F</object-id>
              <tp:taxon-name-part taxon-name-part-type="genus" reg="Xanthopygus">Xanthopygus</tp:taxon-name-part>
            </tp:taxon-name><tp:taxon-authority>Kraatz, 1857 sensu novo</tp:taxon-authority><xref ref-type="fig" rid="F1">Figs 1D–E</xref></tp:nomenclature><tp:treatment-sec sec-type="type species" id="SECID0EM6CI"><title>Type species.</title><p><italic><tp:taxon-name><tp:taxon-name-part taxon-name-part-type="genus" reg="Staphylinus">Staphylinus</tp:taxon-name-part><tp:taxon-name-part taxon-name-part-type="species" reg="xanthopygus">xanthopygus</tp:taxon-name-part></tp:taxon-name></italic> Nordmann, 1837, fixed by absolute tautonymy (<xref ref-type="bibr" rid="B28">Herman 2001</xref>).</p></tp:treatment-sec><tp:treatment-sec sec-type="Species included" id="SECID0EBADI"><title>Species included.</title><p><italic><tp:taxon-name><tp:taxon-name-part taxon-name-part-type="genus" reg="Xanthopygus"/><tp:taxon-name-part taxon-name-part-type="species" reg="cognatus">cognatus</tp:taxon-name-part></tp:taxon-name></italic>, <italic><tp:taxon-name><tp:taxon-name-part taxon-name-part-type="genus" reg="Xanthopygus"/><tp:taxon-name-part taxon-name-part-type="species" reg="giganteus">giganteus</tp:taxon-name-part></tp:taxon-name></italic>, <italic><tp:taxon-name><tp:taxon-name-part taxon-name-part-type="genus" reg="Xanthopygus"/><tp:taxon-name-part taxon-name-part-type="species" reg="luctuosus">luctuosus</tp:taxon-name-part></tp:taxon-name></italic>, <italic><tp:taxon-name><tp:taxon-name-part taxon-name-part-type="genus" reg="Xanthopygus"/><tp:taxon-name-part taxon-name-part-type="species" reg="major">major</tp:taxon-name-part></tp:taxon-name></italic>, <italic><tp:taxon-name><tp:taxon-name-part taxon-name-part-type="genus" reg="Xanthopygus"/><tp:taxon-name-part taxon-name-part-type="species" reg="max">max</tp:taxon-name-part></tp:taxon-name></italic>, <italic><tp:taxon-name><tp:taxon-name-part taxon-name-part-type="genus" reg="Xanthopygus"/><tp:taxon-name-part taxon-name-part-type="species" reg="oliveirae">oliveirae</tp:taxon-name-part></tp:taxon-name></italic>, <italic><tp:taxon-name><tp:taxon-name-part taxon-name-part-type="genus" reg="Xanthopygus"/><tp:taxon-name-part taxon-name-part-type="species" reg="pexus">pexus</tp:taxon-name-part></tp:taxon-name></italic> and <italic><tp:taxon-name><tp:taxon-name-part taxon-name-part-type="genus" reg="Xanthopygus"/><tp:taxon-name-part taxon-name-part-type="species" reg="xanthopygus">xanthopygus</tp:taxon-name-part></tp:taxon-name></italic>. (see Table <xref ref-type="table" rid="T1">1</xref> for complete names and <xref ref-type="bibr" rid="B28">Herman 2001</xref> for taxonomic history).</p></tp:treatment-sec><tp:treatment-sec sec-type="diagnosis" id="SECID0ERDDI"><title>Diagnosis.</title><p>This genus can be distinguished from all other genera in <tp:taxon-name><tp:taxon-name-part taxon-name-part-type="subtribe">Xanthopygina</tp:taxon-name-part></tp:taxon-name> based on the combination of the following characteristics: head shape rectangular; head wider than pronotum (apomorphy; however, head size can be variable among specimens of the same species but wider than pronotum); antennomeres 7–10 transverse; left mandible with two teeth separated by deep emargination (apomorphy); labial palpomere 3 not securiform; small size eyes (apomorphy); superior marginal line of pronotal hypomeron not continuing to anterior margin; superior and inferior marginal line of hypomeron produce anterolateral angles not parallel to one other (apomorphy); postcoxal process present; elytra coloration black (except with blue metallic overtones in <italic><tp:taxon-name><tp:taxon-name-part taxon-name-part-type="genus" reg="Xanthopygus">Xa.</tp:taxon-name-part><tp:taxon-name-part taxon-name-part-type="species" reg="xanthopygus">xanthopygus</tp:taxon-name-part></tp:taxon-name></italic>); dorsal 1/3 of metepisterstum without punctures (apomorphy; state also present in <italic><tp:taxon-name><tp:taxon-name-part taxon-name-part-type="genus" reg="Photinopygus">Ph.</tp:taxon-name-part><tp:taxon-name-part taxon-name-part-type="species" reg="mirabilis">mirabilis</tp:taxon-name-part></tp:taxon-name></italic>); with more than four spines on the posterior surface of metacoxae (apomorphy; less than four in <italic><tp:taxon-name><tp:taxon-name-part taxon-name-part-type="genus" reg="Xanthopygus">Xa.</tp:taxon-name-part><tp:taxon-name-part taxon-name-part-type="species" reg="xanthopygus">xanthopygus</tp:taxon-name-part></tp:taxon-name></italic>); tergites 3–5 with arch-like carina; and sternite 7 in males with emargination at posterior margin. For a list of characters that distinguish <italic><tp:taxon-name><tp:taxon-name-part taxon-name-part-type="genus" reg="Xanthopygus">Xanthopygus</tp:taxon-name-part></tp:taxon-name></italic> from <italic><tp:taxon-name><tp:taxon-name-part taxon-name-part-type="genus" reg="Photinopygus">Photinopygus</tp:taxon-name-part></tp:taxon-name></italic>, see Table <xref ref-type="table" rid="T2">2</xref>.</p><fig id="F4" position="float" orientation="portrait"><object-id xmlns:xlink="http://www.w3.org/1999/xlink" content-type="doi" xlink:type="simple">10.3897/zookeys.1071.75947.figure4</object-id><object-id xmlns:xlink="http://www.w3.org/1999/xlink" content-type="arpha" xlink:type="simple">E2C109F7-D149-5EC7-916F-E45205AC2F7B</object-id><label>Figure 4.</label><caption><p>Diagnostic characters for <italic><tp:taxon-name><tp:taxon-name-part taxon-name-part-type="genus" reg="Xanthopygus">Xanthopygus</tp:taxon-name-part></tp:taxon-name></italic><bold>A</bold> abdominal sternites 7–8 of <italic><tp:taxon-name><tp:taxon-name-part taxon-name-part-type="genus" reg="Xanthopygus">Xanthopygus</tp:taxon-name-part><tp:taxon-name-part taxon-name-part-type="species" reg="skalitzkyi">skalitzkyi</tp:taxon-name-part></tp:taxon-name></italic> (Bernhauer) <bold>B</bold> abdominal sternites 7–8 of <italic><tp:taxon-name><tp:taxon-name-part taxon-name-part-type="genus" reg="Xanthopygus">Xanthopygus</tp:taxon-name-part><tp:taxon-name-part taxon-name-part-type="species" reg="viridipennis">viridipennis</tp:taxon-name-part></tp:taxon-name></italic> Sharp, arrow points to the porose structure <bold>C</bold> abdominal sternites 5–7 of <italic><tp:taxon-name><tp:taxon-name-part taxon-name-part-type="genus" reg="Xanthopygus">Xanthopygus</tp:taxon-name-part><tp:taxon-name-part taxon-name-part-type="species" reg="giganeus">giganeus</tp:taxon-name-part></tp:taxon-name></italic> (Bernhauer), arrow points to the anterior transverse lines <bold>D</bold> abdominal tergites 3–8 of <italic><tp:taxon-name><tp:taxon-name-part taxon-name-part-type="genus" reg="Xanthopygus">Xanthopygus</tp:taxon-name-part><tp:taxon-name-part taxon-name-part-type="species" reg="cognatus">cognatus</tp:taxon-name-part></tp:taxon-name></italic> Sharp, arrow points to arch-like carina on tergite 3 <bold>E</bold> lateral view of the aedeagus of <italic><tp:taxon-name><tp:taxon-name-part taxon-name-part-type="genus" reg="Xanthopygus">Xanthopygus</tp:taxon-name-part><tp:taxon-name-part taxon-name-part-type="species" reg="faustus">faustus</tp:taxon-name-part></tp:taxon-name></italic> (Erichson), arrow points to the serrated apical carina <bold>F</bold> lateral view of the aedeagus of <italic><tp:taxon-name><tp:taxon-name-part taxon-name-part-type="genus" reg="Xanthopygus">Xanthopygus</tp:taxon-name-part><tp:taxon-name-part taxon-name-part-type="species" reg="dimidiatus">dimidiatus</tp:taxon-name-part></tp:taxon-name></italic> Bernhauer, arrow points to the hook-like carina. Not to scale.</p></caption><graphic xmlns:xlink="http://www.w3.org/1999/xlink" xlink:href="zookeys-1071-083-g004.jpg" position="float" orientation="portrait" xlink:type="simple" id="oo_612032.jpg"><uri content-type="original_file" xlink:type="simple">https://binary.pensoft.net/fig/612032</uri></graphic></fig></tp:treatment-sec><tp:treatment-sec sec-type="remarks" id="SECID0EDJDI"><title>Remarks.</title><p>A formal revision of the genus is forthcoming (Chatzimanolis in preparation) where all species belonging to this genus will be treated and illustrated.</p></tp:treatment-sec><tp:treatment-sec><!--Section generated to contain objects referenced in tp:taxon-treatment.--><fig id="F1" position="float" orientation="portrait"><object-id xmlns:xlink="http://www.w3.org/1999/xlink" content-type="doi" xlink:type="simple">10.3897/zookeys.1071.75947.figure1</object-id><object-id xmlns:xlink="http://www.w3.org/1999/xlink" content-type="arpha" xlink:type="simple">A544A8FE-AE44-547C-B128-8F60696FE0DB</object-id><label>Figure 1.</label><caption><p>Habitus photographs of species of <italic><tp:taxon-name><tp:taxon-name-part taxon-name-part-type="genus" reg="Xanthopygus">Xanthopygus</tp:taxon-name-part></tp:taxon-name></italic> sensu <xref ref-type="bibr" rid="B28">Herman 2001</xref><bold>A</bold><italic><tp:taxon-name><tp:taxon-name-part taxon-name-part-type="genus" reg="Xanthopygus">Xanthopygus</tp:taxon-name-part><tp:taxon-name-part taxon-name-part-type="species" reg="calidus">calidus</tp:taxon-name-part></tp:taxon-name></italic> (Er.) <bold>B</bold><italic><tp:taxon-name><tp:taxon-name-part taxon-name-part-type="genus" reg="Xanthopygus">Xanthopygus</tp:taxon-name-part><tp:taxon-name-part taxon-name-part-type="species" reg="chapareanus">chapareanus</tp:taxon-name-part></tp:taxon-name></italic> Scheerpeltz <bold>C</bold><italic><tp:taxon-name><tp:taxon-name-part taxon-name-part-type="genus" reg="Xanthopygus">Xanthopygus</tp:taxon-name-part><tp:taxon-name-part taxon-name-part-type="species" reg="dimidiatus">dimidiatus</tp:taxon-name-part></tp:taxon-name></italic> Bernhauer. Species <bold>A–C</bold> are transferred to <italic><tp:taxon-name><tp:taxon-name-part taxon-name-part-type="genus" reg="Photinopygus">Photinopygus</tp:taxon-name-part></tp:taxon-name></italic> gen. nov. <bold>D</bold><italic><tp:taxon-name><tp:taxon-name-part taxon-name-part-type="genus" reg="Xanthopygus">Xanthopygus</tp:taxon-name-part><tp:taxon-name-part taxon-name-part-type="species" reg="giganteus">giganteus</tp:taxon-name-part></tp:taxon-name></italic> (Bernhauer) <bold>E</bold><italic><tp:taxon-name><tp:taxon-name-part taxon-name-part-type="genus" reg="Xanthopygus">Xanthopygus</tp:taxon-name-part><tp:taxon-name-part taxon-name-part-type="species" reg="xanthopygus">xanthopygus</tp:taxon-name-part></tp:taxon-name></italic> (Nordmann) <bold>F</bold><italic><tp:taxon-name><tp:taxon-name-part taxon-name-part-type="genus" reg="Xanthopygus">Xanthopygus</tp:taxon-name-part><tp:taxon-name-part taxon-name-part-type="species" reg="skalitzkyi">skalitzkyi</tp:taxon-name-part></tp:taxon-name></italic> (Bernhauer), transferred to <italic><tp:taxon-name><tp:taxon-name-part taxon-name-part-type="genus" reg="Styngetus">Styngetus</tp:taxon-name-part></tp:taxon-name></italic>. Scale bars: 1.8 mm (<bold>A</bold>); 1.7 mm (<bold>B</bold>) 1.8 mm (<bold>C</bold>); 3.8 mm (<bold>D</bold>); 3.0 mm (<bold>E</bold>); 2.0 mm (<bold>F</bold>).</p></caption><graphic xmlns:xlink="http://www.w3.org/1999/xlink" xlink:href="zookeys-1071-083-g001.jpg" position="float" orientation="portrait" xlink:type="simple" id="oo_612029.jpg"><uri content-type="original_file" xlink:type="simple">https://binary.pensoft.net/fig/612029</uri></graphic></fig><table-wrap id="T1" position="float" orientation="portrait"><label>Table 1.</label><caption><p>List of <italic><tp:taxon-name><tp:taxon-name-part taxon-name-part-type="genus" reg="Xanthopygus">Xanthopygus</tp:taxon-name-part></tp:taxon-name></italic> species sensu Herman and their current name based on this paper. Bold type font on the first column indicates taxa included in the phylogenetic analysis. Taxa not included in this analysis but transferred to <italic><tp:taxon-name><tp:taxon-name-part taxon-name-part-type="genus" reg="Photinopygus">Photinopygus</tp:taxon-name-part></tp:taxon-name></italic> have all the diagnostic features of <italic><tp:taxon-name><tp:taxon-name-part taxon-name-part-type="genus" reg="Photinopygus">Photinopygus</tp:taxon-name-part></tp:taxon-name></italic>. Similarly, taxa that remained in <italic><tp:taxon-name><tp:taxon-name-part taxon-name-part-type="genus" reg="Xanthopygus">Xanthopygus</tp:taxon-name-part></tp:taxon-name></italic> but were not included in the analysis have all the diagnostic features of <italic><tp:taxon-name><tp:taxon-name-part taxon-name-part-type="genus" reg="Xanthopygus">Xanthopygus</tp:taxon-name-part></tp:taxon-name></italic> sensu novo.</p></caption><table id="TID0EJJBG" rules="all"><tbody><tr><th rowspan="1" colspan="1">Name sensu <xref ref-type="bibr" rid="B28">Herman 2001</xref></th><th rowspan="1" colspan="1">Current status</th></tr><tr><td rowspan="1" colspan="1"><italic><tp:taxon-name><tp:taxon-name-part taxon-name-part-type="genus" reg="Xanthopygus">Xanthopygus</tp:taxon-name-part><tp:taxon-name-part taxon-name-part-type="species" reg="alienus">alienus</tp:taxon-name-part></tp:taxon-name></italic> Bernhauer, 1905</td><td rowspan="1" colspan="1"><italic><tp:taxon-name><tp:taxon-name-part taxon-name-part-type="genus" reg="Photinopygus">Photinopygus</tp:taxon-name-part><tp:taxon-name-part taxon-name-part-type="species" reg="alienus">alienus</tp:taxon-name-part></tp:taxon-name></italic> (Bernhauer, 1905); comb. nov.</td></tr><tr><td rowspan="1" colspan="1"><italic><tp:taxon-name><tp:taxon-name-part taxon-name-part-type="genus" reg="Xanthopygus">Xanthopygus</tp:taxon-name-part><tp:taxon-name-part taxon-name-part-type="species" reg="apicalis">apicalis</tp:taxon-name-part></tp:taxon-name></italic> Sharp, 1876</td><td rowspan="1" colspan="1"><italic><tp:taxon-name><tp:taxon-name-part taxon-name-part-type="genus" reg="Photinopygus">Photinopygus</tp:taxon-name-part><tp:taxon-name-part taxon-name-part-type="species" reg="apicalis">apicalis</tp:taxon-name-part></tp:taxon-name></italic> (Sharp, 1876); comb. nov.</td></tr><tr><td rowspan="1" colspan="1"><italic><tp:taxon-name><tp:taxon-name-part taxon-name-part-type="genus" reg="Xanthopygus">Xanthopygus</tp:taxon-name-part><tp:taxon-name-part taxon-name-part-type="species" reg="borealis">borealis</tp:taxon-name-part></tp:taxon-name></italic> Hatch, 1957</td><td rowspan="1" colspan="1">junior synonym of <italic><tp:taxon-name><tp:taxon-name-part taxon-name-part-type="genus" reg="Tympanophorus">Tympanophorus</tp:taxon-name-part><tp:taxon-name-part taxon-name-part-type="species" reg="puncticollis">puncticollis</tp:taxon-name-part></tp:taxon-name></italic> (Erichson, 1840); (Moore &amp; Legner 1975)</td></tr><tr><td rowspan="1" colspan="1"><italic><tp:taxon-name><tp:taxon-name-part taxon-name-part-type="genus" reg="Xanthopygus">Xanthopygus</tp:taxon-name-part><tp:taxon-name-part taxon-name-part-type="species" reg="cacti">cacti</tp:taxon-name-part></tp:taxon-name></italic> Horn, 1968</td><td rowspan="1" colspan="1">junior synonym of <italic><tp:taxon-name><tp:taxon-name-part taxon-name-part-type="genus" reg="Xanthopygus">Xanthopygus</tp:taxon-name-part><tp:taxon-name-part taxon-name-part-type="species" reg="xanthopygus">xanthopygus</tp:taxon-name-part></tp:taxon-name></italic> (Nordmann, 1837); (Newton et al. 2000)</td></tr><tr><td rowspan="1" colspan="1"><bold><italic><tp:taxon-name><tp:taxon-name-part taxon-name-part-type="genus" reg="Xanthopygus">Xanthopygus</tp:taxon-name-part><tp:taxon-name-part taxon-name-part-type="species" reg="calidus">calidus</tp:taxon-name-part></tp:taxon-name></italic></bold> (Erichson, 1839)</td><td rowspan="1" colspan="1"><italic><tp:taxon-name><tp:taxon-name-part taxon-name-part-type="genus" reg="Photinopygus">Photinopygus</tp:taxon-name-part><tp:taxon-name-part taxon-name-part-type="species" reg="calidus">calidus</tp:taxon-name-part></tp:taxon-name></italic> (Erichson, 1839); comb. nov.</td></tr><tr><td rowspan="1" colspan="1"><bold><italic><tp:taxon-name><tp:taxon-name-part taxon-name-part-type="genus" reg="Xanthopygus">Xanthopygus</tp:taxon-name-part><tp:taxon-name-part taxon-name-part-type="species" reg="chapareanus">chapareanus</tp:taxon-name-part></tp:taxon-name></italic></bold> Scheerpeltz, 1969</td><td rowspan="1" colspan="1"><italic><tp:taxon-name><tp:taxon-name-part taxon-name-part-type="genus" reg="Photinopygus">Photinopygus</tp:taxon-name-part><tp:taxon-name-part taxon-name-part-type="species" reg="chapareanus">chapareanus</tp:taxon-name-part></tp:taxon-name></italic> (Scheerpeltz, 1969); comb. nov.</td></tr><tr><td rowspan="1" colspan="1"><italic><tp:taxon-name><tp:taxon-name-part taxon-name-part-type="genus" reg="Xanthopygus">Xanthopygus</tp:taxon-name-part><tp:taxon-name-part taxon-name-part-type="species" reg="chrysopygus">chrysopygus</tp:taxon-name-part></tp:taxon-name></italic> (Nordmann, 1837)</td><td rowspan="1" colspan="1"><italic><tp:taxon-name><tp:taxon-name-part taxon-name-part-type="genus" reg="Photinopygus">Photinopygus</tp:taxon-name-part><tp:taxon-name-part taxon-name-part-type="species" reg="chrysopygus">chrysopygus</tp:taxon-name-part></tp:taxon-name></italic> (Nordmann, 1837); comb. nov.</td></tr><tr><td rowspan="1" colspan="1"><italic><tp:taxon-name><tp:taxon-name-part taxon-name-part-type="genus" reg="Xanthopygus">Xanthopygus</tp:taxon-name-part><tp:taxon-name-part taxon-name-part-type="species" reg="chrysurus">chrysurus</tp:taxon-name-part></tp:taxon-name></italic> (Nordmann, 1837)</td><td rowspan="1" colspan="1"><italic><tp:taxon-name><tp:taxon-name-part taxon-name-part-type="genus" reg="Photinopygus">Photinopygus</tp:taxon-name-part><tp:taxon-name-part taxon-name-part-type="species" reg="chrysurus">chrysurus</tp:taxon-name-part></tp:taxon-name></italic> (Nordmann, 1837); comb. nov.</td></tr><tr><td rowspan="1" colspan="1"><bold><italic><tp:taxon-name><tp:taxon-name-part taxon-name-part-type="genus" reg="Xanthopygus">Xanthopygus</tp:taxon-name-part><tp:taxon-name-part taxon-name-part-type="species" reg="cognatus">cognatus</tp:taxon-name-part></tp:taxon-name></italic></bold> Sharp, 1876</td><td rowspan="1" colspan="1"><italic><tp:taxon-name><tp:taxon-name-part taxon-name-part-type="genus" reg="Xanthopygus">Xanthopygus</tp:taxon-name-part><tp:taxon-name-part taxon-name-part-type="species" reg="cognatus">cognatus</tp:taxon-name-part></tp:taxon-name></italic> Sharp, 1876</td></tr><tr><td rowspan="1" colspan="1"><italic><tp:taxon-name><tp:taxon-name-part taxon-name-part-type="genus" reg="Xanthopygus">Xanthopygus</tp:taxon-name-part><tp:taxon-name-part taxon-name-part-type="species" reg="collaris">collaris</tp:taxon-name-part></tp:taxon-name></italic> Bernhauer, 1925</td><td rowspan="1" colspan="1"><italic><tp:taxon-name><tp:taxon-name-part taxon-name-part-type="genus" reg="Photinopygus">Photinopygus</tp:taxon-name-part><tp:taxon-name-part taxon-name-part-type="species" reg="collaris">collaris</tp:taxon-name-part></tp:taxon-name></italic> (Bernhauer, 1925); comb. nov.</td></tr><tr><td rowspan="1" colspan="1"><bold><italic><tp:taxon-name><tp:taxon-name-part taxon-name-part-type="genus" reg="Xanthopygus">Xanthopygus</tp:taxon-name-part><tp:taxon-name-part taxon-name-part-type="species" reg="corcovadoensis">corcovadoensis</tp:taxon-name-part></tp:taxon-name></italic></bold> Scheerpeltz, 1969</td><td rowspan="1" colspan="1"><italic><tp:taxon-name><tp:taxon-name-part taxon-name-part-type="genus" reg="Photinopygus">Photinopygus</tp:taxon-name-part><tp:taxon-name-part taxon-name-part-type="species" reg="corcovadoensis">corcovadoensis</tp:taxon-name-part></tp:taxon-name></italic> (Scheerpeltz, 1969); comb. nov.</td></tr><tr><td rowspan="1" colspan="1"><bold><italic><tp:taxon-name><tp:taxon-name-part taxon-name-part-type="genus" reg="Xanthopygus">Xanthopygus</tp:taxon-name-part><tp:taxon-name-part taxon-name-part-type="species" reg="cyanelytrius">cyanelytrius</tp:taxon-name-part></tp:taxon-name></italic></bold> (Perty, 1830)</td><td rowspan="1" colspan="1"><italic><tp:taxon-name><tp:taxon-name-part taxon-name-part-type="genus" reg="Photinopygus">Photinopygus</tp:taxon-name-part><tp:taxon-name-part taxon-name-part-type="species" reg="cyanelytrius">cyanelytrius</tp:taxon-name-part></tp:taxon-name></italic> (Perty, 1830); comb. nov.</td></tr><tr><td rowspan="1" colspan="1"><italic><tp:taxon-name><tp:taxon-name-part taxon-name-part-type="genus" reg="Xanthopygus">Xanthopygus</tp:taxon-name-part><tp:taxon-name-part taxon-name-part-type="species" reg="cyanipennis">cyanipennis</tp:taxon-name-part></tp:taxon-name></italic> Sharp, 1876</td><td rowspan="1" colspan="1"><italic><tp:taxon-name><tp:taxon-name-part taxon-name-part-type="genus" reg="Photinopygus">Photinopygus</tp:taxon-name-part><tp:taxon-name-part taxon-name-part-type="species" reg="cyanipennis">cyanipennis</tp:taxon-name-part></tp:taxon-name></italic> (Sharp, 1876); comb. nov.</td></tr><tr><td rowspan="1" colspan="1"><italic><tp:taxon-name><tp:taxon-name-part taxon-name-part-type="genus" reg="Xanthopygus">Xanthopygus</tp:taxon-name-part><tp:taxon-name-part taxon-name-part-type="species" reg="depressus">depressus</tp:taxon-name-part></tp:taxon-name></italic> Sharp, 1876</td><td rowspan="1" colspan="1"><italic><tp:taxon-name><tp:taxon-name-part taxon-name-part-type="genus" reg="Photinopygus">Photinopygus</tp:taxon-name-part><tp:taxon-name-part taxon-name-part-type="species" reg="depressus">depressus</tp:taxon-name-part></tp:taxon-name></italic> (Sharp, 1876); comb. nov.</td></tr><tr><td rowspan="1" colspan="1"><bold><italic><tp:taxon-name><tp:taxon-name-part taxon-name-part-type="genus" reg="Xanthopygus">Xanthopygus</tp:taxon-name-part><tp:taxon-name-part taxon-name-part-type="species" reg="dimidiatus">dimidiatus</tp:taxon-name-part></tp:taxon-name></italic></bold> Bernhauer, 1917</td><td rowspan="1" colspan="1"><italic><tp:taxon-name><tp:taxon-name-part taxon-name-part-type="genus" reg="Photinopygus">Photinopygus</tp:taxon-name-part><tp:taxon-name-part taxon-name-part-type="species" reg="dimidiatus">dimidiatus</tp:taxon-name-part></tp:taxon-name></italic> (Bernhauer, 1917); comb. nov.</td></tr><tr><td rowspan="1" colspan="1"><italic><tp:taxon-name><tp:taxon-name-part taxon-name-part-type="genus" reg="Xanthopygus">Xanthopygus</tp:taxon-name-part><tp:taxon-name-part taxon-name-part-type="species" reg="elegans">elegans</tp:taxon-name-part></tp:taxon-name></italic> Bernhauer, 1905</td><td rowspan="1" colspan="1"><italic><tp:taxon-name><tp:taxon-name-part taxon-name-part-type="genus" reg="Photinopygus">Photinopygus</tp:taxon-name-part><tp:taxon-name-part taxon-name-part-type="species" reg="elegans">elegans</tp:taxon-name-part></tp:taxon-name></italic> (Bernhauer, 1905); comb. nov.</td></tr><tr><td rowspan="1" colspan="1"><bold><italic><tp:taxon-name><tp:taxon-name-part taxon-name-part-type="genus" reg="Xanthopygus">Xanthopygus</tp:taxon-name-part><tp:taxon-name-part taxon-name-part-type="species" reg="faustus">faustus</tp:taxon-name-part></tp:taxon-name></italic></bold> (Erichson, 1839)</td><td rowspan="1" colspan="1"><italic><tp:taxon-name><tp:taxon-name-part taxon-name-part-type="genus" reg="Photinopygus">Photinopygus</tp:taxon-name-part><tp:taxon-name-part taxon-name-part-type="species" reg="faustus">faustus</tp:taxon-name-part></tp:taxon-name></italic> (Erichson, 1839); comb. nov.</td></tr><tr><td rowspan="1" colspan="1"><bold><italic><tp:taxon-name><tp:taxon-name-part taxon-name-part-type="genus" reg="Xanthopygus">Xanthopygus</tp:taxon-name-part><tp:taxon-name-part taxon-name-part-type="species" reg="flohri">flohri</tp:taxon-name-part></tp:taxon-name></italic></bold> Sharp, 1884</td><td rowspan="1" colspan="1"><italic><tp:taxon-name><tp:taxon-name-part taxon-name-part-type="genus" reg="Photinopygus">Photinopygus</tp:taxon-name-part><tp:taxon-name-part taxon-name-part-type="species" reg="flohri">flohri</tp:taxon-name-part></tp:taxon-name></italic> (Sharp, 1884); comb. nov.</td></tr><tr><td rowspan="1" colspan="1"><italic><tp:taxon-name><tp:taxon-name-part taxon-name-part-type="genus" reg="Xanthopygus">Xanthopygus</tp:taxon-name-part><tp:taxon-name-part taxon-name-part-type="species" reg="giganteus">giganteus</tp:taxon-name-part></tp:taxon-name></italic> (Bernhauer, 1906)</td><td rowspan="1" colspan="1"><italic><tp:taxon-name><tp:taxon-name-part taxon-name-part-type="genus" reg="Xanthopygus">Xanthopygus</tp:taxon-name-part><tp:taxon-name-part taxon-name-part-type="species" reg="giganteus">giganteus</tp:taxon-name-part></tp:taxon-name></italic> (Bernhauer, 1906)</td></tr><tr><td rowspan="1" colspan="1"><italic><tp:taxon-name><tp:taxon-name-part taxon-name-part-type="genus" reg="Xanthopygus">Xanthopygus</tp:taxon-name-part><tp:taxon-name-part taxon-name-part-type="species" reg="grimmeri">grimmeri</tp:taxon-name-part></tp:taxon-name></italic><sup>a</sup> Duvivier, 1883</td><td rowspan="1" colspan="1"><italic>nomen dubium</italic>; (<xref ref-type="bibr" rid="B28">Herman 2001</xref>)</td></tr><tr><td rowspan="1" colspan="1"><italic><tp:taxon-name><tp:taxon-name-part taxon-name-part-type="genus" reg="Xanthopygus">Xanthopygus</tp:taxon-name-part><tp:taxon-name-part taxon-name-part-type="species" reg="haemorrhoidalis">haemorrhoidalis</tp:taxon-name-part></tp:taxon-name></italic> (Germar, 1824)</td><td rowspan="1" colspan="1"><italic><tp:taxon-name><tp:taxon-name-part taxon-name-part-type="genus" reg="Photinopygus">Photinopygus</tp:taxon-name-part><tp:taxon-name-part taxon-name-part-type="species" reg="haemorrhoidalis">haemorrhoidalis</tp:taxon-name-part></tp:taxon-name></italic> (German, 1823); comb. nov.</td></tr><tr><td rowspan="1" colspan="1"><italic><tp:taxon-name><tp:taxon-name-part taxon-name-part-type="genus" reg="Xanthopygus">Xanthopygus</tp:taxon-name-part><tp:taxon-name-part taxon-name-part-type="species" reg="hilaris">hilaris</tp:taxon-name-part></tp:taxon-name></italic> (Erichson, 1839)</td><td rowspan="1" colspan="1"><italic><tp:taxon-name><tp:taxon-name-part taxon-name-part-type="genus" reg="Photinopygus">Photinopygus</tp:taxon-name-part><tp:taxon-name-part taxon-name-part-type="species" reg="hilaris">hilaris</tp:taxon-name-part></tp:taxon-name></italic> (Erichson, 1839); comb. nov.</td></tr><tr><td rowspan="1" colspan="1"><italic><tp:taxon-name><tp:taxon-name-part taxon-name-part-type="genus" reg="Xanthopygus">Xanthopygus</tp:taxon-name-part><tp:taxon-name-part taxon-name-part-type="species" reg="iopterus">iopterus</tp:taxon-name-part></tp:taxon-name></italic> (Erichson, 1939)</td><td rowspan="1" colspan="1"><italic><tp:taxon-name><tp:taxon-name-part taxon-name-part-type="genus" reg="Photinopygus">Photinopygus</tp:taxon-name-part><tp:taxon-name-part taxon-name-part-type="species" reg="iopterus">iopterus</tp:taxon-name-part></tp:taxon-name></italic> (Erichson, 1939); comb. nov.</td></tr><tr><td rowspan="1" colspan="1"><italic><tp:taxon-name><tp:taxon-name-part taxon-name-part-type="genus" reg="Xanthopygus">Xanthopygus</tp:taxon-name-part><tp:taxon-name-part taxon-name-part-type="species" reg="janthinipennis">janthinipennis</tp:taxon-name-part></tp:taxon-name></italic> (Blanchard, 1842)</td><td rowspan="1" colspan="1"><italic><tp:taxon-name><tp:taxon-name-part taxon-name-part-type="genus" reg="Photinopygus">Photinopygus</tp:taxon-name-part><tp:taxon-name-part taxon-name-part-type="species" reg="janthinipennis">janthinipennis</tp:taxon-name-part></tp:taxon-name></italic> (Blanchard, 1842); comb. nov.</td></tr><tr><td rowspan="1" colspan="1"><bold><italic><tp:taxon-name><tp:taxon-name-part taxon-name-part-type="genus" reg="Xanthopygus">Xanthopygus</tp:taxon-name-part><tp:taxon-name-part taxon-name-part-type="species" reg="luctuosus">luctuosus</tp:taxon-name-part></tp:taxon-name></italic></bold> (Blanchard, 1842)</td><td rowspan="1" colspan="1"><italic><tp:taxon-name><tp:taxon-name-part taxon-name-part-type="genus" reg="Xanthopygus">Xanthopygus</tp:taxon-name-part><tp:taxon-name-part taxon-name-part-type="species" reg="luctuosus">luctuosus</tp:taxon-name-part></tp:taxon-name></italic> (Blanchard, 1842)</td></tr><tr><td rowspan="1" colspan="1"><bold><italic><tp:taxon-name><tp:taxon-name-part taxon-name-part-type="genus" reg="Xanthopygus">Xanthopygus</tp:taxon-name-part><tp:taxon-name-part taxon-name-part-type="species" reg="major">major</tp:taxon-name-part></tp:taxon-name></italic></bold> (Bernhauer, 1917)</td><td rowspan="1" colspan="1"><italic><tp:taxon-name><tp:taxon-name-part taxon-name-part-type="genus" reg="Xanthopygus">Xanthopygus</tp:taxon-name-part><tp:taxon-name-part taxon-name-part-type="species" reg="major">major</tp:taxon-name-part></tp:taxon-name></italic> (Bernhauer, 1917)</td></tr><tr><td rowspan="1" colspan="1"><bold><italic><tp:taxon-name><tp:taxon-name-part taxon-name-part-type="genus" reg="Xanthopygus">Xanthopygus</tp:taxon-name-part><tp:taxon-name-part taxon-name-part-type="species" reg="max">max</tp:taxon-name-part></tp:taxon-name></italic></bold> Blackwelder, 1944</td><td rowspan="1" colspan="1"><italic><tp:taxon-name><tp:taxon-name-part taxon-name-part-type="genus" reg="Xanthopygus">Xanthopygus</tp:taxon-name-part><tp:taxon-name-part taxon-name-part-type="species" reg="max">max</tp:taxon-name-part></tp:taxon-name></italic> Blackwelder, 1944</td></tr><tr><td rowspan="1" colspan="1"><bold><italic><tp:taxon-name><tp:taxon-name-part taxon-name-part-type="genus" reg="Xanthopygus">Xanthopygus</tp:taxon-name-part><tp:taxon-name-part taxon-name-part-type="species" reg="mirabilis">mirabilis</tp:taxon-name-part></tp:taxon-name></italic></bold> (Erichson, 1840)</td><td rowspan="1" colspan="1"><italic><tp:taxon-name><tp:taxon-name-part taxon-name-part-type="genus" reg="Photinopygus">Photinopygus</tp:taxon-name-part><tp:taxon-name-part taxon-name-part-type="species" reg="mirabilis">mirabilis</tp:taxon-name-part></tp:taxon-name></italic> (Erichson, 1840); comb. nov.</td></tr><tr><td rowspan="1" colspan="1"><italic><tp:taxon-name><tp:taxon-name-part taxon-name-part-type="genus" reg="Xanthopygus">Xanthopygus</tp:taxon-name-part><tp:taxon-name-part taxon-name-part-type="species" reg="morosus">morosus</tp:taxon-name-part></tp:taxon-name></italic> Sharp, 1884</td><td rowspan="1" colspan="1"><italic><tp:taxon-name><tp:taxon-name-part taxon-name-part-type="genus" reg="Photinopygus">Photinopygus</tp:taxon-name-part><tp:taxon-name-part taxon-name-part-type="species" reg="morosus">morosus</tp:taxon-name-part></tp:taxon-name></italic> (Sharp, 1884); comb. nov.</td></tr><tr><td rowspan="1" colspan="1"><bold><italic><tp:taxon-name><tp:taxon-name-part taxon-name-part-type="genus" reg="Xanthopygus">Xanthopygus</tp:taxon-name-part><tp:taxon-name-part taxon-name-part-type="species" reg="nigricornis">nigricornis</tp:taxon-name-part></tp:taxon-name></italic></bold> Scheerpeltz, 1969</td><td rowspan="1" colspan="1"><italic><tp:taxon-name><tp:taxon-name-part taxon-name-part-type="genus" reg="Oligotergus">Oligotergus</tp:taxon-name-part><tp:taxon-name-part taxon-name-part-type="species" reg="nigricornis">nigricornis</tp:taxon-name-part></tp:taxon-name></italic> (Scheerpeltz, 1969); comb. nov.</td></tr><tr><td rowspan="1" colspan="1"><italic><tp:taxon-name><tp:taxon-name-part taxon-name-part-type="genus" reg="Xanthopygus">Xanthopygus</tp:taxon-name-part><tp:taxon-name-part taxon-name-part-type="species" reg="nigripes">nigripes</tp:taxon-name-part></tp:taxon-name></italic> Sharp, 1876</td><td rowspan="1" colspan="1"><italic><tp:taxon-name><tp:taxon-name-part taxon-name-part-type="genus" reg="Photinopygus">Photinopygus</tp:taxon-name-part><tp:taxon-name-part taxon-name-part-type="species" reg="nigripes">nigripes</tp:taxon-name-part></tp:taxon-name></italic> (Sharp, 1876); comb. nov.</td></tr><tr><td rowspan="1" colspan="1"><bold><italic><tp:taxon-name><tp:taxon-name-part taxon-name-part-type="genus" reg="Xanthopygus">Xanthopygus</tp:taxon-name-part><tp:taxon-name-part taxon-name-part-type="species" reg="oliveirae">oliveirae</tp:taxon-name-part></tp:taxon-name></italic></bold> Lynch, 1884</td><td rowspan="1" colspan="1"><italic><tp:taxon-name><tp:taxon-name-part taxon-name-part-type="genus" reg="Xanthopygus">Xanthopygus</tp:taxon-name-part><tp:taxon-name-part taxon-name-part-type="species" reg="oliveirae">oliveirae</tp:taxon-name-part></tp:taxon-name></italic> Lynch, 1884</td></tr><tr><td rowspan="1" colspan="1"><bold><italic><tp:taxon-name><tp:taxon-name-part taxon-name-part-type="genus" reg="Xanthopygus">Xanthopygus</tp:taxon-name-part><tp:taxon-name-part taxon-name-part-type="species" reg="pexus">pexus</tp:taxon-name-part></tp:taxon-name></italic></bold> (Motschulsky, 1858)</td><td rowspan="1" colspan="1"><italic><tp:taxon-name><tp:taxon-name-part taxon-name-part-type="genus" reg="Xanthopygus">Xanthopygus</tp:taxon-name-part><tp:taxon-name-part taxon-name-part-type="species" reg="pexus">pexus</tp:taxon-name-part></tp:taxon-name></italic> (Motschulsky, 1858)</td></tr><tr><td rowspan="1" colspan="1"><bold><italic><tp:taxon-name><tp:taxon-name-part taxon-name-part-type="genus" reg="Xanthopygus">Xanthopygus</tp:taxon-name-part><tp:taxon-name-part taxon-name-part-type="species" reg="punctatus">punctatus</tp:taxon-name-part></tp:taxon-name></italic></bold> Bernhauer, 1905</td><td rowspan="1" colspan="1"><italic><tp:taxon-name><tp:taxon-name-part taxon-name-part-type="genus" reg="Photinopygus">Photinopygus</tp:taxon-name-part><tp:taxon-name-part taxon-name-part-type="species" reg="punctatus">punctatus</tp:taxon-name-part></tp:taxon-name></italic> (Bernhauer, 1905); comb. nov.</td></tr><tr><td rowspan="1" colspan="1"><bold><italic><tp:taxon-name><tp:taxon-name-part taxon-name-part-type="genus" reg="Xanthopygus">Xanthopygus</tp:taxon-name-part><tp:taxon-name-part taxon-name-part-type="species" reg="puncticollis">puncticollis</tp:taxon-name-part></tp:taxon-name></italic></bold> Sharp, 1884</td><td rowspan="1" colspan="1"><italic><tp:taxon-name><tp:taxon-name-part taxon-name-part-type="genus" reg="Photinopygus">Photinopygus</tp:taxon-name-part><tp:taxon-name-part taxon-name-part-type="species" reg="puncticollis">puncticollis</tp:taxon-name-part></tp:taxon-name></italic> (Sharp, 1884); comb. nov.</td></tr><tr><td rowspan="1" colspan="1"><bold><italic><tp:taxon-name><tp:taxon-name-part taxon-name-part-type="genus" reg="Xanthopygus">Xanthopygus</tp:taxon-name-part><tp:taxon-name-part taxon-name-part-type="species" reg="rufipennis">rufipennis</tp:taxon-name-part></tp:taxon-name></italic></bold> Sharp, 1884</td><td rowspan="1" colspan="1"><italic><tp:taxon-name><tp:taxon-name-part taxon-name-part-type="genus" reg="Photinopygus">Photinopygus</tp:taxon-name-part><tp:taxon-name-part taxon-name-part-type="species" reg="rufipennis">rufipennis</tp:taxon-name-part></tp:taxon-name></italic> (Sharp, 1884); comb. nov.</td></tr><tr><td rowspan="1" colspan="1"><bold><italic><tp:taxon-name><tp:taxon-name-part taxon-name-part-type="genus" reg="Xanthopygus">Xanthopygus</tp:taxon-name-part><tp:taxon-name-part taxon-name-part-type="species" reg="sapphirinus">sapphirinus</tp:taxon-name-part></tp:taxon-name></italic></bold> (Erichson, 1839)</td><td rowspan="1" colspan="1"><italic><tp:taxon-name><tp:taxon-name-part taxon-name-part-type="genus" reg="Photinopygus">Photinopygus</tp:taxon-name-part><tp:taxon-name-part taxon-name-part-type="species" reg="sapphirinus">sapphirinus</tp:taxon-name-part></tp:taxon-name></italic> (Erichson, 1839); comb. nov.</td></tr><tr><td rowspan="1" colspan="1"><bold><italic><tp:taxon-name><tp:taxon-name-part taxon-name-part-type="genus" reg="Xanthopygus">Xanthopygus</tp:taxon-name-part><tp:taxon-name-part taxon-name-part-type="species" reg="skalitzkyi">skalitzkyi</tp:taxon-name-part></tp:taxon-name></italic></bold> (Bernhauer, 1906)</td><td rowspan="1" colspan="1"><italic><tp:taxon-name><tp:taxon-name-part taxon-name-part-type="genus" reg="Styngetus">Styngetus</tp:taxon-name-part><tp:taxon-name-part taxon-name-part-type="species" reg="skalitzkyi">skalitzkyi</tp:taxon-name-part></tp:taxon-name></italic> (Bernhauer, 1906); comb. nov.</td></tr><tr><td rowspan="1" colspan="1"><italic><tp:taxon-name><tp:taxon-name-part taxon-name-part-type="genus" reg="Xanthopygus">Xanthopygus</tp:taxon-name-part><tp:taxon-name-part taxon-name-part-type="species" reg="tepidus">tepidus</tp:taxon-name-part></tp:taxon-name></italic> (Erichson, 1839)</td><td rowspan="1" colspan="1"><italic><tp:taxon-name><tp:taxon-name-part taxon-name-part-type="genus" reg="Photinopygus">Photinopygus</tp:taxon-name-part><tp:taxon-name-part taxon-name-part-type="species" reg="tepidus">tepidus</tp:taxon-name-part></tp:taxon-name></italic> (Erichson, 1839); comb. nov.</td></tr><tr><td rowspan="1" colspan="1"><italic><tp:taxon-name><tp:taxon-name-part taxon-name-part-type="genus" reg="Xanthopygus">Xanthopygus</tp:taxon-name-part><tp:taxon-name-part taxon-name-part-type="species" reg="violaceipennis">violaceipennis</tp:taxon-name-part></tp:taxon-name></italic> Bernhauer, 1927</td><td rowspan="1" colspan="1"><italic><tp:taxon-name><tp:taxon-name-part taxon-name-part-type="genus" reg="Photinopygus">Photinopygus</tp:taxon-name-part><tp:taxon-name-part taxon-name-part-type="species" reg="violaceipennis">violaceipennis</tp:taxon-name-part></tp:taxon-name></italic> (Bernhauer, 1927); comb. nov.</td></tr><tr><td rowspan="1" colspan="1"><italic><tp:taxon-name><tp:taxon-name-part taxon-name-part-type="genus" reg="Xanthopygus">Xanthopygus</tp:taxon-name-part><tp:taxon-name-part taxon-name-part-type="species" reg="violaceus">violaceus</tp:taxon-name-part></tp:taxon-name></italic> Sharp, 1876</td><td rowspan="1" colspan="1"><italic><tp:taxon-name><tp:taxon-name-part taxon-name-part-type="genus" reg="Photinopygus">Photinopygus</tp:taxon-name-part><tp:taxon-name-part taxon-name-part-type="species" reg="violaceus">violaceus</tp:taxon-name-part></tp:taxon-name></italic> (Sharp, 1876); comb. nov.</td></tr><tr><td rowspan="1" colspan="1"><italic><tp:taxon-name><tp:taxon-name-part taxon-name-part-type="genus" reg="Xanthopygus">Xanthopygus</tp:taxon-name-part><tp:taxon-name-part taxon-name-part-type="species" reg="viridipennis">viridipennis</tp:taxon-name-part></tp:taxon-name></italic> Sharp, 1876</td><td rowspan="1" colspan="1"><italic><tp:taxon-name><tp:taxon-name-part taxon-name-part-type="genus" reg="Photinopygus">Photinopygus</tp:taxon-name-part><tp:taxon-name-part taxon-name-part-type="species" reg="viridipennis">viridipennis</tp:taxon-name-part></tp:taxon-name></italic> (Sharp, 1876); comb. nov.</td></tr><tr><td rowspan="1" colspan="1"><bold><italic><tp:taxon-name><tp:taxon-name-part taxon-name-part-type="genus" reg="Xanthopygus">Xanthopygus</tp:taxon-name-part><tp:taxon-name-part taxon-name-part-type="species" reg="xanthopygus">xanthopygus</tp:taxon-name-part></tp:taxon-name></italic></bold> (Nordmann, 1837)</td><td rowspan="1" colspan="1"><italic><tp:taxon-name><tp:taxon-name-part taxon-name-part-type="genus" reg="Xanthopygus">Xanthopygus</tp:taxon-name-part><tp:taxon-name-part taxon-name-part-type="species" reg="xanthopygus">xanthopygus</tp:taxon-name-part></tp:taxon-name></italic> (Nordmann, 1837)</td></tr></tbody></table><table-wrap-foot><fn><p><sup>a</sup>: The species was listed as <italic>nomen dubium</italic> by <xref ref-type="bibr" rid="B28">Herman (2001)</xref>, and was originally described as distributed in Austria, which is peculiar given that no <tp:taxon-name><tp:taxon-name-part taxon-name-part-type="subtribe">Xanthopygina</tp:taxon-name-part></tp:taxon-name> are known from the Palearctic. I have contacted the Curator of <tp:taxon-name><tp:taxon-name-part taxon-name-part-type="order">Coleoptera</tp:taxon-name-part></tp:taxon-name> in the Natural History Museum of Graz, Austria, where the Grimmer collection is housed and no taxa matching this name exist in the collection (Hausl-Hofstätter personal communication). It is unlikely that any specimens exist that can be attached to this name.</p></fn></table-wrap-foot></table-wrap><table-wrap id="T2" position="float" orientation="portrait"><label>Table 2.</label><caption><p>List of taxonomic characters that distinguish species of <italic><tp:taxon-name><tp:taxon-name-part taxon-name-part-type="genus" reg="Xanthopygus">Xanthopygus</tp:taxon-name-part></tp:taxon-name></italic> from <italic><tp:taxon-name><tp:taxon-name-part taxon-name-part-type="genus" reg="Photinopygus">Photinopygus</tp:taxon-name-part></tp:taxon-name></italic>. Numbers next to characters refers to the numbers in the data matrix. For a full list of characters and character states see Material and Methods, and for the mapping of the characters on the phylogenetic tree see Suppl. material <xref ref-type="supplementary-material" rid="S3">3</xref>.</p></caption><table id="TID0E2BAI" rules="all"><tbody><tr><th rowspan="1" colspan="1">Characters</th><th rowspan="1" colspan="1">
                  <italic>
                    <tp:taxon-name><tp:taxon-name-part taxon-name-part-type="genus" reg="Photinopygus">Photinopygus</tp:taxon-name-part></tp:taxon-name>
                  </italic>
                </th><th rowspan="1" colspan="1">
                  <italic>
                    <tp:taxon-name><tp:taxon-name-part taxon-name-part-type="genus" reg="Xanthopygus">Xanthopygus</tp:taxon-name-part></tp:taxon-name>
                  </italic>
                </th></tr><tr><td rowspan="1" colspan="1">4. Antennae, antennomere 5</td><td rowspan="1" colspan="1">(0) elongate (Figs <xref ref-type="fig" rid="F1">1A, F</xref>).</td><td rowspan="1" colspan="1">(1) subquadrate (Figs <xref ref-type="fig" rid="F1">1D–E</xref>).</td></tr><tr><td rowspan="1" colspan="1">8. Head, width in comparison to pronotum</td><td rowspan="1" colspan="1">(1) subequal (Figs <xref ref-type="fig" rid="F1">1A–C</xref>).</td><td rowspan="1" colspan="1">(2) wider<sup>1</sup> (Figs <xref ref-type="fig" rid="F1">1D–E</xref>) (apomorphy).</td></tr><tr><td rowspan="1" colspan="1">9. Head, shape, posterior margin</td><td rowspan="1" colspan="1">(0) slightly extended posteriad on each side of the neck<sup>2</sup> (Figs <xref ref-type="fig" rid="F1">1A–C</xref>) (apomorphy).</td><td rowspan="1" colspan="1">(1) more or less at same level with neck border (Figs <xref ref-type="fig" rid="F1">1D–E</xref>).</td></tr><tr><td rowspan="1" colspan="1">10. Head, eye size relative to length of head</td><td rowspan="1" colspan="1">(1) medium (between 2/5 and 2/3 length of head) (Fig. <xref ref-type="fig" rid="F1">1B</xref>).</td><td rowspan="1" colspan="1">(0) small (less than 2/5 length of head) (Fig. <xref ref-type="fig" rid="F1">1D</xref>) (apomorphy).</td></tr><tr><td rowspan="1" colspan="1">15. Mandible, left, teeth structure</td><td rowspan="1" colspan="1">(2) one bicuspid tooth (Fig. <xref ref-type="fig" rid="F1">1C</xref>).</td><td rowspan="1" colspan="1">(1) two teeth, separated by deep emargination (Fig. <xref ref-type="fig" rid="F1">1D</xref>) (apomorphy).</td></tr><tr><td rowspan="1" colspan="1">17. Pronotum, microsculpture</td><td rowspan="1" colspan="1">(3) with sparse micropunctures (but no transverse lines visible at 70× magnification) (apomorphy).</td><td rowspan="1" colspan="1">(1) with transverse lines (seen easily at 70× magnification)<sup>3</sup>.</td></tr><tr><td rowspan="1" colspan="1">22. Prothorax, hypomeron, angles of superior and inferior marginal lines</td><td rowspan="1" colspan="1">(0) superior and inferior line produce anterolateral angles parallel to one other (Fig. <xref ref-type="fig" rid="F2">2A</xref>).</td><td rowspan="1" colspan="1">(1) superior and inferior line produce anterolateral angles not parallel to one other (Fig. <xref ref-type="fig" rid="F2">2B</xref>) (apomorphy).</td></tr><tr><td rowspan="1" colspan="1">28. Mesothorax, mesoscutellum, dense micropunctures</td><td rowspan="1" colspan="1">(0) absent (Fig. <xref ref-type="fig" rid="F2">2D</xref>) (apomorphy).</td><td rowspan="1" colspan="1">(1) present (Fig. <xref ref-type="fig" rid="F2">2C</xref>).</td></tr><tr><td rowspan="1" colspan="1">29. Mesoventrite, intercoxal process, apex</td><td rowspan="1" colspan="1">(2) narrow and rounded (Fig. <xref ref-type="fig" rid="F2">2E</xref>) (apomorphy).</td><td rowspan="1" colspan="1">(1) broad and rounded; or (3) broad and pointed (Fig. <xref ref-type="fig" rid="F2">2F</xref>).</td></tr><tr><td rowspan="1" colspan="1">30. Metathorax, metepisternum, punctures</td><td rowspan="1" colspan="1">(1) metepisternum covered with punctures or impunctate area less than 1/3<sup>4</sup> (Fig. <xref ref-type="fig" rid="F3">3B</xref>).</td><td rowspan="1" colspan="1">(0) dorsal 1/3 of metepisterstum without punctures throughout its length (Fig. <xref ref-type="fig" rid="F3">3A</xref>) (apomorphy).</td></tr><tr><td rowspan="1" colspan="1">32. Metathorax, metacoxae, spines on the posterior surface</td><td rowspan="1" colspan="1">(0) 4 or less (Fig. <xref ref-type="fig" rid="F3">3C</xref>).</td><td rowspan="1" colspan="1">(1) more than 4<sup>5</sup> (Fig. <xref ref-type="fig" rid="F3">3D</xref>).</td></tr><tr><td rowspan="1" colspan="1">34. Metathorax, metatarsi, tarsomere 3, dorsal surface, chaetotaxy</td><td rowspan="1" colspan="1">(1) tarsomeres dorsally setose (setae not restricted to marginal series) (Fig. <xref ref-type="fig" rid="F3">3F</xref>) (apomorphy).</td><td rowspan="1" colspan="1">(0) developed only at margins, dorsal surface of tarsomeres glabrous (or with 1–2 setae) along midline (Fig. <xref ref-type="fig" rid="F3">3E</xref>).</td></tr></tbody></table><table-wrap-foot><fn><p><sup>1</sup> It should be noted that head size is sexually dimorphic in <italic><tp:taxon-name><tp:taxon-name-part taxon-name-part-type="genus" reg="Xanthopygus">Xanthopygus</tp:taxon-name-part></tp:taxon-name></italic> (but always wider than pronotum) and head size can vary drastically among specimens of the same species similarly to what has been observed in <italic><tp:taxon-name><tp:taxon-name-part taxon-name-part-type="genus" reg="Smilax">Smilax</tp:taxon-name-part></tp:taxon-name></italic> (<xref ref-type="bibr" rid="B15">Chatzimanolis 2016</xref>) and <italic><tp:taxon-name><tp:taxon-name-part taxon-name-part-type="genus" reg="Triacrus">Triacrus</tp:taxon-name-part><tp:taxon-name-part taxon-name-part-type="species" reg="dilatus">dilatus</tp:taxon-name-part></tp:taxon-name></italic> (<xref ref-type="bibr" rid="B13">Chatzimanolis 2015a</xref>; <xref ref-type="bibr" rid="B34">Marlowe et al. 2015</xref>); <sup>2</sup> Except <italic><tp:taxon-name><tp:taxon-name-part taxon-name-part-type="genus" reg="Photinopygus">Ph.</tp:taxon-name-part><tp:taxon-name-part taxon-name-part-type="species" reg="mirabilis">mirabilis</tp:taxon-name-part></tp:taxon-name></italic> and <italic><tp:taxon-name><tp:taxon-name-part taxon-name-part-type="genus" reg="Photinopygus">Ph.</tp:taxon-name-part><tp:taxon-name-part taxon-name-part-type="species" reg="corcovadoensis">corcovadoensis</tp:taxon-name-part></tp:taxon-name></italic> (9:1); <sup>3</sup> Except <italic><tp:taxon-name><tp:taxon-name-part taxon-name-part-type="genus" reg="Xanthopygus">Xa.</tp:taxon-name-part><tp:taxon-name-part taxon-name-part-type="species" reg="giganteus">giganteus</tp:taxon-name-part></tp:taxon-name></italic> (17:0); <sup>4</sup> Except <italic><tp:taxon-name><tp:taxon-name-part taxon-name-part-type="genus" reg="Photinopygus">Ph.</tp:taxon-name-part><tp:taxon-name-part taxon-name-part-type="species" reg="mirabilis">mirabilis</tp:taxon-name-part></tp:taxon-name></italic> (30:0); <sup>5</sup> Except <italic><tp:taxon-name><tp:taxon-name-part taxon-name-part-type="genus" reg="Xanthopygus">Xa.</tp:taxon-name-part><tp:taxon-name-part taxon-name-part-type="species" reg="xanthopygus">xanthopygus</tp:taxon-name-part></tp:taxon-name></italic> (32:0).</p></fn></table-wrap-foot></table-wrap><supplementary-material xmlns:xlink="http://www.w3.org/1999/xlink" id="S3" position="float" orientation="portrait" xlink:type="simple"><object-id content-type="doi" xlink:type="simple">10.3897/zookeys.1071.75947.suppl3</object-id><object-id content-type="arpha" xlink:type="simple">21CA0D01-EAC9-5DD2-A689-5BC4928CC094</object-id><label>Supplementary material 3</label><caption><p>Trace over trees</p></caption><statement content-type="dataType"><label>Data type</label><p>Analysis.</p></statement><statement content-type="notes"><label>Explanation note</label><p>The analysis of “trace all characters” in Mesquite presented in .nex format.</p></statement><media xlink:href="zookeys-1071-083-s003.nex" mimetype="unknown" mime-subtype="unknown" position="float" orientation="portrait" xlink:type="simple" id="oo_612036.nex"><uri content-type="original_file" xlink:type="simple">https://binary.pensoft.net/file/612036</uri></media><permissions><license xlink:type="simple"><license-p>This dataset is made available under the Open Database License (http://opendatacommons.org/licenses/odbl/1.0/). The Open Database License (ODbL) is a license agreement intended to allow users to freely share, modify, and use this Dataset while maintaining this same freedom for others, provided that the original source and author(s) are credited.</license-p></license></permissions><attrib specific-use="authors">Stylianos Chatzimanolis</attrib></supplementary-material><fig id="F2" position="float" orientation="portrait"><object-id xmlns:xlink="http://www.w3.org/1999/xlink" content-type="doi" xlink:type="simple">10.3897/zookeys.1071.75947.figure2</object-id><object-id xmlns:xlink="http://www.w3.org/1999/xlink" content-type="arpha" xlink:type="simple">90D213F5-99B9-5048-9004-BA3763AD64B8</object-id><label>Figure 2.</label><caption><p>Diagnostic characters for <italic><tp:taxon-name><tp:taxon-name-part taxon-name-part-type="genus" reg="Xanthopygus">Xanthopygus</tp:taxon-name-part></tp:taxon-name></italic><bold>A</bold> pronotal hypomeron of <italic><tp:taxon-name><tp:taxon-name-part taxon-name-part-type="genus" reg="Xanthopygus">Xanthopygus</tp:taxon-name-part><tp:taxon-name-part taxon-name-part-type="species" reg="skalitzkyi">skalitzkyi</tp:taxon-name-part></tp:taxon-name></italic> (Bernhauer) <bold>B</bold> pronotal hypomeron of <italic><tp:taxon-name><tp:taxon-name-part taxon-name-part-type="genus" reg="Xanthopygus">Xanthopygus</tp:taxon-name-part><tp:taxon-name-part taxon-name-part-type="species" reg="xanthopygus">xanthopygus</tp:taxon-name-part></tp:taxon-name></italic> (Nordmann) <bold>C</bold> mesoscutellum of <italic><tp:taxon-name><tp:taxon-name-part taxon-name-part-type="genus" reg="Xanthopygus">Xanthopygus</tp:taxon-name-part><tp:taxon-name-part taxon-name-part-type="species" reg="cognatus">cognatus</tp:taxon-name-part></tp:taxon-name></italic> Sharp <bold>D</bold> mesoscutellum of <italic><tp:taxon-name><tp:taxon-name-part taxon-name-part-type="genus" reg="Xanthopygus">Xanthopygus</tp:taxon-name-part><tp:taxon-name-part taxon-name-part-type="species" reg="mirabilis">mirabilis</tp:taxon-name-part></tp:taxon-name></italic> (Erichson) <bold>E</bold> mesoventrite of <italic><tp:taxon-name><tp:taxon-name-part taxon-name-part-type="genus" reg="Xanthopygus">Xanthopygus</tp:taxon-name-part><tp:taxon-name-part taxon-name-part-type="species" reg="mirabilis">mirabilis</tp:taxon-name-part></tp:taxon-name></italic> (Erichson), arrow points to intercoxal process <bold>F</bold> mesoventrite of <italic><tp:taxon-name><tp:taxon-name-part taxon-name-part-type="genus" reg="Xanthopygus">Xanthopygus</tp:taxon-name-part><tp:taxon-name-part taxon-name-part-type="species" reg="xanthopygus">xanthopygus</tp:taxon-name-part></tp:taxon-name></italic> (Nordmann), arrow points to intercoxal process. Not to scale.</p></caption><graphic xmlns:xlink="http://www.w3.org/1999/xlink" xlink:href="zookeys-1071-083-g002.jpg" position="float" orientation="portrait" xlink:type="simple" id="oo_612030.jpg"><uri content-type="original_file" xlink:type="simple">https://binary.pensoft.net/fig/612030</uri></graphic></fig><fig id="F3" position="float" orientation="portrait"><object-id xmlns:xlink="http://www.w3.org/1999/xlink" content-type="doi" xlink:type="simple">10.3897/zookeys.1071.75947.figure3</object-id><object-id xmlns:xlink="http://www.w3.org/1999/xlink" content-type="arpha" xlink:type="simple">7B9729D4-BFC2-55EA-BF7A-451AAA25BE1F</object-id><label>Figure 3.</label><caption><p>Diagnostic characters for <italic><tp:taxon-name><tp:taxon-name-part taxon-name-part-type="genus" reg="Xanthopygus">Xanthopygus</tp:taxon-name-part></tp:taxon-name></italic><bold>A</bold> metepimeron (mep) and metepisternum (mes) of <italic><tp:taxon-name><tp:taxon-name-part taxon-name-part-type="genus" reg="Xanthopygus">Xanthopygus</tp:taxon-name-part><tp:taxon-name-part taxon-name-part-type="species" reg="mirabilis">mirabilis</tp:taxon-name-part></tp:taxon-name></italic> (Erichson) <bold>B</bold> metepimeron (mep) and metepisternum (mes) of <italic><tp:taxon-name><tp:taxon-name-part taxon-name-part-type="genus" reg="Xenopygus">Xenopygus</tp:taxon-name-part><tp:taxon-name-part taxon-name-part-type="species" reg="analis">analis</tp:taxon-name-part></tp:taxon-name></italic> (Erichson) <bold>C</bold> metacoxae of <italic><tp:taxon-name><tp:taxon-name-part taxon-name-part-type="genus" reg="Xanthopygus">Xanthopygus</tp:taxon-name-part><tp:taxon-name-part taxon-name-part-type="species" reg="mirabilis">mirabilis</tp:taxon-name-part></tp:taxon-name></italic> (Erichson), arrow points to spines <bold>D</bold> metacoxae of <italic><tp:taxon-name><tp:taxon-name-part taxon-name-part-type="genus" reg="Triacrus">Triacrus</tp:taxon-name-part><tp:taxon-name-part taxon-name-part-type="species" reg="dilatus">dilatus</tp:taxon-name-part></tp:taxon-name></italic> Nordmann, arrow points to spines <bold>E</bold> Metatarsus of <italic><tp:taxon-name><tp:taxon-name-part taxon-name-part-type="genus" reg="Xanthopygus">Xanthopygus</tp:taxon-name-part><tp:taxon-name-part taxon-name-part-type="species" reg="xanthopygus">xanthopygus</tp:taxon-name-part></tp:taxon-name></italic> (Nordmann) <bold>F</bold> metatarsus of <italic><tp:taxon-name><tp:taxon-name-part taxon-name-part-type="genus" reg="Xanthopygus">Xanthopygus</tp:taxon-name-part><tp:taxon-name-part taxon-name-part-type="species" reg="flohri">flohri</tp:taxon-name-part></tp:taxon-name></italic> Sharp <bold>G</bold> metafemur of <italic><tp:taxon-name><tp:taxon-name-part taxon-name-part-type="genus" reg="Xanthopygus">Xanthopygus</tp:taxon-name-part><tp:taxon-name-part taxon-name-part-type="species" reg="skalitzkyi">skalitzkyi</tp:taxon-name-part></tp:taxon-name></italic> (Bernhauer), showing crenulate surface. Not to scale.</p></caption><graphic xmlns:xlink="http://www.w3.org/1999/xlink" xlink:href="zookeys-1071-083-g003.jpg" position="float" orientation="portrait" xlink:type="simple" id="oo_612031.jpg"><uri content-type="original_file" xlink:type="simple">https://binary.pensoft.net/fig/612031</uri></graphic></fig></tp:treatment-sec><ref-list><ref id="B28"><mixed-citation xmlns:xlink="http://www.w3.org/1999/xlink" xlink:type="simple"><person-group><name name-style="western"><surname>Herman</surname><given-names>LH</given-names></name></person-group> (<year>2001</year>) <article-title>Catalog of the <tp:taxon-name><tp:taxon-name-part taxon-name-part-type="family">Staphylinidae</tp:taxon-name-part></tp:taxon-name> (<tp:taxon-name><tp:taxon-name-part taxon-name-part-type="class">Insecta</tp:taxon-name-part></tp:taxon-name>: <tp:taxon-name><tp:taxon-name-part taxon-name-part-type="order">Coleoptera</tp:taxon-name-part></tp:taxon-name>). 1758 to the end of the second millennium. Parts I‐VII.</article-title><source>Bulletin of the American Museum of Natural History</source><volume>265</volume>: <fpage>1</fpage>–<lpage>4218</lpage>. <ext-link xlink:type="simple" ext-link-type="doi" xlink:href="10.1206/0003-0090.265.1.1">https://doi.org/10.1206/0003-0090.265.1.1</ext-link></mixed-citation></ref><ref id="B15"><mixed-citation xmlns:xlink="http://www.w3.org/1999/xlink" xlink:type="simple"><person-group><name name-style="western"><surname>Chatzimanolis</surname><given-names>S</given-names></name></person-group> (<year>2016</year>) <article-title>A revision of the myrmecophilous genus <italic><tp:taxon-name><tp:taxon-name-part taxon-name-part-type="genus">Smilax</tp:taxon-name-part></tp:taxon-name></italic> Laporte (<tp:taxon-name><tp:taxon-name-part taxon-name-part-type="order">Coleoptera</tp:taxon-name-part></tp:taxon-name>: <tp:taxon-name><tp:taxon-name-part taxon-name-part-type="family">Staphylinidae</tp:taxon-name-part></tp:taxon-name>: <tp:taxon-name><tp:taxon-name-part taxon-name-part-type="subfamily">Staphylininae</tp:taxon-name-part></tp:taxon-name>).</article-title><source>Zootaxa</source><volume>4162</volume>(<issue>2</issue>): <fpage>283</fpage>–<lpage>303</lpage>. <ext-link xlink:type="simple" ext-link-type="doi" xlink:href="10.11646/zootaxa.4162.2.5">https://doi.org/10.11646/zootaxa.4162.2.5</ext-link></mixed-citation></ref><ref id="B13"><mixed-citation xmlns:xlink="http://www.w3.org/1999/xlink" xlink:type="simple"><person-group><name name-style="western"><surname>Chatzimanolis</surname><given-names>S</given-names></name></person-group> (<year>2015a</year>) <article-title>New records, redescription, and notes on nomenclature for <italic><tp:taxon-name><tp:taxon-name-part taxon-name-part-type="genus">Triacrus</tp:taxon-name-part></tp:taxon-name></italic> Nordmann (<tp:taxon-name><tp:taxon-name-part taxon-name-part-type="order">Coleoptera</tp:taxon-name-part></tp:taxon-name>: <tp:taxon-name><tp:taxon-name-part taxon-name-part-type="family">Staphylinidae</tp:taxon-name-part></tp:taxon-name>: <tp:taxon-name><tp:taxon-name-part taxon-name-part-type="subfamily">Staphylininae</tp:taxon-name-part></tp:taxon-name>: <tp:taxon-name><tp:taxon-name-part taxon-name-part-type="tribe">Staphylinini</tp:taxon-name-part></tp:taxon-name>).</article-title><source>The Coleopterists Bulletin</source><volume>69</volume>(<issue>3</issue>): <fpage>514</fpage>–<lpage>520</lpage>. <ext-link xlink:type="simple" ext-link-type="doi" xlink:href="10.1649/0010-065X-69.3.514">https://doi.org/10.1649/0010-065X-69.3.514</ext-link></mixed-citation></ref><ref id="B34"><mixed-citation xmlns:xlink="http://www.w3.org/1999/xlink" xlink:type="simple"><person-group><name name-style="western"><surname>Marlowe</surname><given-names>MH</given-names></name><name name-style="western"><surname>Murphy</surname><given-names>CA</given-names></name><name name-style="western"><surname>Chatzimanolis</surname><given-names>S</given-names></name></person-group> (<year>2015</year>) Sexual dimorphism and allometry in the sphecophilous rove beetle <italic><tp:taxon-name><tp:taxon-name-part taxon-name-part-type="genus">Triacrus</tp:taxon-name-part><tp:taxon-name-part taxon-name-part-type="species">dilatus</tp:taxon-name-part></tp:taxon-name></italic>. PeerJ 3: e1123. <ext-link xlink:type="simple" ext-link-type="doi" xlink:href="10.7717/peerj.1123">https://doi.org/10.7717/peerj.1123</ext-link></mixed-citation></ref></ref-list></tp:taxon-treatment>
