# Supplementary material for: Out of Xanthopygus (Coleoptera: Staphylinidae): escape from polyphyly
Source: Zookeys. 2021 Nov 17;1071:83–107. doi: 10.3897/zookeys.1071.75947 (PMC8613137; doi:10.3897/zookeys.1071.75947)
Supplement: Supplementary material 1 — DarwinCore [file zookeys-1071-083-s001.csv]

typeStatus	catalogNumber	occurrenceDetails	occurrenceRemarks	recordNumber	recordedBy	individualID	individualCount	sex	lifeStage	reproductiveCondition	behavior	establishmentMeans	occurrenceStatus	preparations	disposition	otherCatalogNumbers	previousIdentifications	associatedMedia	associatedReferences	associatedOccurrences	associatedSequences	taxonID	scientificNameID	acceptedNameUsageID	parentNameUsageID	originalNameUsageID	nameAccordingToID	namePublishedInID	scientificName	acceptedNameUsage	parentNameUsage	originalNameUsage	nameAccordingTo	namePublishedIn	higherClassification	kingdom	phylum	class	order	family	genus	subgenus	specificEpithet	infraspecificEpithet	taxonRank	verbatimTaxonRank	scientificNameAuthorship	vernacularName	nomenclaturalCode
Syntype							1	female	adult							Xanthopygus phylogeny voucher SC-001													Xanthopygus giganteus								Arthropoda	Insecta	Coleoptera	Staphylinidae	Xanthopygus		giganteus
nontype	5915						1	female	adult							Xanthopygus phylogeny voucher SC-002													Xanthopygus giganteus								Arthropoda	Insecta	Coleoptera	Staphylinidae	Xanthopygus		giganteus
nontype					DalBorgo		1	female	adult							Xanthopygus phylogeny voucher SC-003													Xanthopygus giganteus								Arthropoda	Insecta	Coleoptera	Staphylinidae	Xanthopygus		giganteus
nontype					Zischka		1	male	adult							Xanthopygus phylogeny voucher SC-004													Xanthopygus giganteus								Arthropoda	Insecta	Coleoptera	Staphylinidae	Xanthopygus		giganteus
Syntype	FMNHINS3975383				Fassl		1	male	adult							Xanthopygus phylogeny voucher SC-005													Xanthopygus major								Arthropoda	Insecta	Coleoptera	Staphylinidae	Xanthopygus		major
Syntype	FMNHINS3975384				Fassl		1	female	adult							Xanthopygus phylogeny voucher SC-006													Xanthopygus major								Arthropoda	Insecta	Coleoptera	Staphylinidae	Xanthopygus		major
Holotype	FMNHINS3975385				Heyne		1	male	adult							Xanthopygus phylogeny voucher SC-008													Xanthopygus max								Arthropoda	Insecta	Coleoptera	Staphylinidae	Xanthopygus		max
nontype							1	female	adult							Xanthopygus phylogeny voucher SC-009													Xanthopygus oliveirae								Arthropoda	Insecta	Coleoptera	Staphylinidae	Xanthopygus		oliveirae
nontype	FMNHINS3975412				Heyne		1	male	adult							Xanthopygus phylogeny voucher SC-010													Xanthopygus pexus								Arthropoda	Insecta	Coleoptera	Staphylinidae	Xanthopygus		pexus
nontype	FMNHINS3975426						1	female	adult							Xanthopygus phylogeny voucher SC-011													Xanthopygus pexus								Arthropoda	Insecta	Coleoptera	Staphylinidae	Xanthopygus		pexus
nontype	SM0253206				R. Brooks, Z. Falin		1	male	adult							Xanthopygus phylogeny voucher SC-012													Xanthopygus pexus								Arthropoda	Insecta	Coleoptera	Staphylinidae	Xanthopygus		pexus
Holotype							1	female	adult							Xanthopygus phylogeny voucher SC-014													Xanthopygus cognatus								Arthropoda	Insecta	Coleoptera	Staphylinidae	Xanthopygus		cognatus
nontype					J. R. Quezada		1	male	adult							Xanthopygus phylogeny voucher SC-015													Xanthopygus cognatus								Arthropoda	Insecta	Coleoptera	Staphylinidae	Xanthopygus		cognatus
nontype	FMNHINS3975295				A. Newton		1	male	adult							Xanthopygus phylogeny voucher SC-016													Xanthopygus cognatus								Arthropoda	Insecta	Coleoptera	Staphylinidae	Xanthopygus		cognatus
nontype	SM0080004				J. Ashe, R. Brooks		1	female	adult							Xanthopygus phylogeny voucher SC-017													Xanthopygus xanthopygus								Arthropoda	Insecta	Coleoptera	Staphylinidae	Xanthopygus		xanthopygus
Syntype							1	female	adult							Xanthopygus phylogeny voucher SC-018													Xanthopygus xanthopygus								Arthropoda	Insecta	Coleoptera	Staphylinidae	Xanthopygus		xanthopygus
nontype	FMNHINS3989865				A. Newton		1	male	adult							Xanthopygus phylogeny voucher SC-019													Xanthopygus xanthopygus								Arthropoda	Insecta	Coleoptera	Staphylinidae	Xanthopygus		xanthopygus
nontype	FMNHINS3975858				Champion		3 (glued on a card)	male	adult							Xanthopygus phylogeny voucher SC-020													Photinopygus calidus								Arthropoda	Insecta	Coleoptera	Staphylinidae	Photinopygus		calidus
nontype	SM0079993				J. B. Karren		1	male	adult							Xanthopygus phylogeny voucher SC-021													Photinopygus sapphirinus								Arthropoda	Insecta	Coleoptera	Staphylinidae	Photinopygus		sapphirinus
nontype	SM0079998				F. D. Parker		1	female	adult							Xanthopygus phylogeny voucher SC-022													Photinopygus sapphirinus								Arthropoda	Insecta	Coleoptera	Staphylinidae	Photinopygus		sapphirinus
Syntype	5905				D. Moritz		1	male	adult							Xanthopygus phylogeny voucher SC-023													Photinopygus sapphirinus								Arthropoda	Insecta	Coleoptera	Staphylinidae	Photinopygus		sapphirinus
nontype	FMNHINS3975438						1	male	adult							Xanthopygus phylogeny voucher SC-024													Photinopygus rufipennis								Arthropoda	Insecta	Coleoptera	Staphylinidae	Photinopygus		rufipennis
nontype	SM0016578				J. Ashe, R. Brooks		1	female	adult							Xanthopygus phylogeny voucher SC-025													Photinopygus rufipennis								Arthropoda	Insecta	Coleoptera	Staphylinidae	Photinopygus		rufipennis
Syntype					Champion		2 (glued on card)	male/female	adult							Xanthopygus phylogeny voucher SC-026													Photinopygus rufipennis								Arthropoda	Insecta	Coleoptera	Staphylinidae	Photinopygus		rufipennis
Syntype	FMNHINS3975352						1	male	adult							Xanthopygus phylogeny voucher SC-027													Photinopygus dimidatus								Arthropoda	Insecta	Coleoptera	Staphylinidae	Photinopygus		dimidiatus
Syntype					Champion		1	male	adult							Xanthopygus phylogeny voucher SC-028													Photinopygus puncticollis								Arthropoda	Insecta	Coleoptera	Staphylinidae	Photinopygus		puncticollis
Syntype					Champion		1	female	adult							Xanthopygus phylogeny voucher SC-029													Photinopygus puncticollis								Arthropoda	Insecta	Coleoptera	Staphylinidae	Photinopygus		puncticollis
Syntype					Hoege		1	male	adult							Xanthopygus phylogeny voucher SC-030													Photinopygus flohri								Arthropoda	Insecta	Coleoptera	Staphylinidae	Photinopygus		flohri
Syntype					Hoege		2 (glued on card)	female	adult							Xanthopygus phylogeny voucher SC-031													Photinopygus flohri								Arthropoda	Insecta	Coleoptera	Staphylinidae	Photinopygus		flohri
Syntype					Zischka		1	male	adult							Xanthopygus phylogeny voucher SC-032													Photinopygus chapareanus								Arthropoda	Insecta	Coleoptera	Staphylinidae	Photinopygus		chapareanus
nontype	UTCI000000842				A. Cline		1	female	adult							Xanthopygus phylogeny voucher SC-033													Photinopygus chapareanus								Arthropoda	Insecta	Coleoptera	Staphylinidae	Photinopygus		chapareanus
nontype					de Marhen		1	male	adult							Xanthopygus phylogeny voucher SC-034													Photinopygus faustus								Arthropoda	Insecta	Coleoptera	Staphylinidae	Photinopygus		faustus
nontype							1	female	adult							Xanthopygus phylogeny voucher SC-035													Photinopygus faustus								Arthropoda	Insecta	Coleoptera	Staphylinidae	Photinopygus		faustus
nontype	SM0079980				R. Leschen		1	male	adult							Xanthopygus phylogeny voucher SC-036													Photinopygus faustus								Arthropoda	Insecta	Coleoptera	Staphylinidae	Photinopygus		faustus
nontype					E. Lefevre		1	male	adult							Xanthopygus phylogeny voucher SC-037													Photinopygus cyanelytrius								Arthropoda	Insecta	Coleoptera	Staphylinidae	Photinopygus		cyanelytrius
nontype							1	female	adult							Xanthopygus phylogeny voucher SC-038													Photinopygus cyanelytrius								Arthropoda	Insecta	Coleoptera	Staphylinidae	Photinopygus		cyanelytrius
nontype					Bensk		1	female	adult							Xanthopygus phylogeny voucher SC-039													Photinopygus cyanelytrius								Arthropoda	Insecta	Coleoptera	Staphylinidae	Photinopygus		cyanelytrius
Holotype					M. Alvarenga		1	female	adult							Xanthopygus phylogeny voucher SC-040													Photinopygus corcovadoensis								Arthropoda	Insecta	Coleoptera	Staphylinidae	Photinopygus		corcovadoensis
nontype					M. Alvarenga		1	male	adult							Xanthopygus phylogeny voucher SC-041													Photinopygus corcovadoensis								Arthropoda	Insecta	Coleoptera	Staphylinidae	Photinopygus		corcovadoensis
nontype	SM0549100				D. Campos		1	male	adult							Xanthopygus phylogeny voucher SC-042													Photinopygus mirabilis								Arthropoda	Insecta	Coleoptera	Staphylinidae	Photinopygus		mirabilis
nontype	SM0549107				D. Campos		1	female	adult							Xanthopygus phylogeny voucher SC-043													Photinopygus mirabilis								Arthropoda	Insecta	Coleoptera	Staphylinidae	Photinopygus		mirabilis
Syntype	6158				Buquet		1	female	adult							Xanthopygus phylogeny voucher SC-044													Photinopygus mirabilis								Arthropoda	Insecta	Coleoptera	Staphylinidae	Photinopygus		mirabilis
Holotype	FMNHINS3975434				Bang-Haas		1	female	adult							Xanthopygus phylogeny voucher SC-045													Photinopygus punctatus								Arthropoda	Insecta	Coleoptera	Staphylinidae	Photinopygus		punctatus
nontype							1	male	adult							Xanthopygus phylogeny voucher SC-046													Photinopygus punctatus								Arthropoda	Insecta	Coleoptera	Staphylinidae	Photinopygus		punctatus
Holotype					Reitter		1	male	adult							Xanthopygus phylogeny voucher SC-047													Oligotergus nigricornis								Arthropoda	Insecta	Coleoptera	Staphylinidae	Oligotergus		nigricornis
nontype	SM0809565				F. Genier, S. Ide		1	male	adult							Xanthopygus phylogeny voucher SC-048													Oligotergus nigricornis								Arthropoda	Insecta	Coleoptera	Staphylinidae	Oligotergus		nigricornis
nontype	INBIOCRI000337685				J.C. Saberio		1	male	adult							Xanthopygus phylogeny voucher SC-049													Oligotergus fasciatus								Arthropoda	Insecta	Coleoptera	Staphylinidae	Oligotergus		fasciatus
nontype	UTCI000004393				S. Brule		1	female	adult							Xanthopygus phylogeny voucher SC-050													Oligotergus fasciatus								Arthropoda	Insecta	Coleoptera	Staphylinidae	Oligotergus		fasciatus
nontype	UTCI000000988				R. Brooks, Z. Falin		1	male	adult							Xanthopygus phylogeny voucher SC-051													Philothalpus bilobus								Arthropoda	Insecta	Coleoptera	Staphylinidae	Philothalpus		bilobus
nontype	UTCI000000854				S.Chatzimanolis		1	male	adult							Xanthopygus phylogeny voucher SC-052													Philothalpus falini								Arthropoda	Insecta	Coleoptera	Staphylinidae	Philothalpus		falini
nontype	SM0079777				J. Ashe		1	male	adult							Xanthopygus phylogeny voucher SC-053													Styngetus deyrollei								Arthropoda	Insecta	Coleoptera	Staphylinidae	Styngetus		deyrollei
Holotype	FMNHINS3975464				Skalitzky		1	male	adult							Xanthopygus phylogeny voucher SC-054													Styngetus skalitzkyi								Arthropoda	Insecta	Coleoptera	Staphylinidae	Styngetus		skalitzkyi
nontype	UTCI000000920				Z. Falin		1	male	adult							Xanthopygus phylogeny voucher SC-055													Gastrisus sp.								Arthropoda	Insecta	Coleoptera	Staphylinidae	Gastrisus		sp.
nontype	INBIOCRI001886846				A. Marín		1	male	adult							Xanthopygus phylogeny voucher SC-056													Gastrisus mimetes								Arthropoda	Insecta	Coleoptera	Staphylinidae	Gastrisus		mimetes
nontype					M. Alvarenga		1	male	adult							Xanthopygus phylogeny voucher SC-057													Gastrisus nitidus								Arthropoda	Insecta	Coleoptera	Staphylinidae	Gastrisus		nitidus
nontype	SM0265606				S.Chatzimanolis		1	female	adult							Xanthopygus phylogeny voucher SC-058													Genus 1								Arthropoda	Insecta	Coleoptera	Staphylinidae	Genus 1		sp.
nontype	SM0265609				S.Chatzimanolis		1	male	adult							Xanthopygus phylogeny voucher SC-059													Genus 1								Arthropoda	Insecta	Coleoptera	Staphylinidae	Genus 1		sp.
nontype	UTCI000000686				V. Nagel		1	female	adult							Xanthopygus phylogeny voucher SC-060													Phanolinus colombinus								Arthropoda	Insecta	Coleoptera	Staphylinidae	Phanolinus		colombinus
nontype	UTCI000000687				V. Nagel		1	male	adult							Xanthopygus phylogeny voucher SC-061													Phanolinus colombinus								Arthropoda	Insecta	Coleoptera	Staphylinidae	Phanolinus		colombinus
nontype	UTCI000000207				S.Chatzimanolis		1	female	adult							Xanthopygus phylogeny voucher SC-062													Xenopygus analis								Arthropoda	Insecta	Coleoptera	Staphylinidae	Xenopygus		analis
nontype	UTCI000000224				S.Chatzimanolis		1	female	adult							Xanthopygus phylogeny voucher SC-063													Xenopygus analis								Arthropoda	Insecta	Coleoptera	Staphylinidae	Xenopygus		analis
nontype	INBIOCRI000600448				U. Chavarria		1	male	adult							Xanthopygus phylogeny voucher SC-064													Xenopygus analis								Arthropoda	Insecta	Coleoptera	Staphylinidae	Xenopygus		analis
nontype	UTCI000000841				R. Brooks, Z. Falin		1	male	adult							Xanthopygus phylogeny voucher SC-065													Xenopygus bicolor								Arthropoda	Insecta	Coleoptera	Staphylinidae	Xenopygus		bicolor
nontype	UTCI000000217				R. Brooks, Z. Falin		1	female	adult							Xanthopygus phylogeny voucher SC-066													Xenopygus bicolor								Arthropoda	Insecta	Coleoptera	Staphylinidae	Xenopygus		bicolor
nontype	UTCI000008400				S. & J. Peck		1	female	adult							Xanthopygus phylogeny voucher SC-067													Xenopygus excellens								Arthropoda	Insecta	Coleoptera	Staphylinidae	Xenopygus		excellens
nontype	SM0235772				Z. Falin		1	male	adult							Xanthopygus phylogeny voucher SC-068													Xenopygus excellens								Arthropoda	Insecta	Coleoptera	Staphylinidae	Xenopygus		excellens
nontype	SEMC0873938				D. Brzoska		1	female	adult							Xanthopygus phylogeny voucher SC-069													Xenopygus excellens								Arthropoda	Insecta	Coleoptera	Staphylinidae	Xenopygus		excellens
nontype	SEMC0956725				D. Bennett, E. Razuri		1	female	adult							Xanthopygus phylogeny voucher SC-070													Xenopygus punctatus								Arthropoda	Insecta	Coleoptera	Staphylinidae	Xenopygus		punctatus
nontype	SM0173636				F. Genier		1	male	adult							Xanthopygus phylogeny voucher SC-071													Xenopygus punctatus								Arthropoda	Insecta	Coleoptera	Staphylinidae	Xenopygus		punctatus
nontype	UTCI000004870						1	male	adult							Xanthopygus phylogeny voucher SC-072													Triacrus dilatus								Arthropoda	Insecta	Coleoptera	Staphylinidae	Triacrus		dilatus
nontype	UTCI000004871						1	female	adult							Xanthopygus phylogeny voucher SC-073													Triacrus dilatus								Arthropoda	Insecta	Coleoptera	Staphylinidae	Triacrus		dilatus
[truncated: 104 more columns]
