# Supplementary material for: Out of Xanthopygus (Coleoptera: Staphylinidae): escape from polyphyly
Source: Zookeys. 2021 Nov 17;1071:83–107. doi: 10.3897/zookeys.1071.75947 (PMC8613137; doi:10.3897/zookeys.1071.75947)
Supplement: Supplementary material 3 — Trace over trees [file zookeys-1071-083-s003.nex]

#NEXUS
[written Tue Sep 28 07:55:52 EDT 2021 by Mesquite  version 3.6 (build 917) at HOLT232EMN.pelennor.utc.edu/10.25.11.124]

BEGIN TAXA;
	TITLE Taxa;
	DIMENSIONS NTAX=35;
	TAXLABELS
		Philothalpus_bilobus Philothalpus_falini Styngetus_deyrollei Xanthopygus_skalitzki Oligotergus_fasciatus Xanthopygus_nigricornis Gastrisus_sp Gastrisus_mimetes Gastrisus_nitidus Genus_1 Phanolinus_colombinus Xenopygus_analis Xenopygus_bicolor Xenopygus_excellens Xenopygus_punctatus Triacrus_dilatus Xanthopygus_xanthopygus Xanthopygus_cognatus Xanthopygus_pexus Xanthopygus_max Xanthopygus_giganteous Xanthopygus_major Xanthopygus_oliveirae Xanthopygus_corcovadoensis Xanthopygus_mirabilis Xanthopygus_punctatus Xanthopygus_flohri Xanthopygus_chapareanus 'Xanthopygus faustus(depressus)' Xanthopygus_cyanelytrius Xanthopygus_rufipennis Xanthopygus_dimidiatus Xanthopygus_puncticolis_ Xanthopygus_calidus Xanthopygus_sapphirinus 
	;

END;


BEGIN CHARACTERS;
	TITLE  'out of xanthopygus.nex"';
	DIMENSIONS  NCHAR=51;
	FORMAT DATATYPE = STANDARD RESPECTCASE GAP = - MISSING = ? SYMBOLS = "  0 1 2 3 4 5 6 7 8 9 A B C D E F G H J K M N P Q R S T U V W X Y Z a b c d e f g h j k m n p q r s t u";
	CHARSTATELABELS 
		1 'Antennae, antennomere 1 in comparison to antennomere 2 ' /  less_than_2x_as_long 2x_as_long_or_longer,
		2 'Antennae, antennomere 4, tomentose pubescence: ' /  absent present,
		3 'Antennae, antennomere 4:' /  elongate subquadrate,
		4 'Antennae, antennomere 5:' /  elongate subquadrate transverse,
		5 'Antennae, antennomere 6:' /  elongate subquadrate transverse,
		6 'Antennae, antennomere 7:' /  elongate subquadrate transverse,
		7 'Head, length in comparison to pronotum' /  shorter subequal,
		8 'Head, width in comparison to pronotum' /  narrower subequal_ wider,
		9 'Head, shape, posterior margin' /  slightly_dipping_on_each_side_of_the_neck more_or_less_at_same_level_with_neck_border,
		10 'Head, eye size relative to length of head:' /  'small (less than 2/5 length of head)' 'medium (between 2/5 and 2/3 length of head)' 'large (more than 2/3 length of head)',
		11 'Labrum, emargination, shape' /  'v-shaped, lobes moderately separated' 'broadly U-shaped, lobes strongly separated' 'narrow, lobes separated by a thin channel',
		12 'Head, deep punctures demarcating raised postmandibular ridge dorsolaterally' /  absent present,
		13 'Hypostomal cavity (hc):' /  'hc moderately delimited (i.e., cavity surface without microsculpture or punctation different from rest of nearby head surface)' 'hc slightly delimited (cavity distinct only laterally, its surface with same microsculture or punctuation as rest of nearby head surface)',
		14 'Mandible, curvature:' /  'more or less straight, except tip of mandible' curved_from_apical_half,
		15 'Mandible, left, teeth structure:' /  one_tooth 'two teeth, separated by deep emargination' one_bicuspid_tooth one_tooth_and_one_bicuspid_tooth,
		16 'Neck, disc (i.e., dorsal surface of neck not including dorsolateral areas):' /  punctures_absent_or_rather_sparse_ 'with dense, moderately coarse punctures',
		17 'Pronotum, microsculpture' /  polygon_shaped 'with transverse lines (seen easily at 70x magnification)' with_dense_micropunctures 'with sparse micropucntures (but no transverse lines visible at 70x magnification',
		18 'Prothorax, disc of pronotum, distribution of punctures:' /  median_part_of_pronotum_with_punctation_beyond_midlength median_part_of_pronotum_with_punctation_not_continuing_beyond_midlength,
		19 'Prothorax, disc of pronotum, distribution of punctures if puncture continue beyond midlength:' /  more_or_less_homogeneous with_large_impunctate_areas_between_punctures,
		20 'Prothorax, hypomeron, inferior marginal line (iml), development:' /  iml_not_continued_as_a_separate_entity_beyond_anterior_pronotal_angles iml_continued_as_a_separate_entity_beyond_anterior_pronotal_angles_and_curving_around_them,
		21 'Prothorax, hypomeron, superior marginal line' /  continuous_to_anterior_margin not_continuous_to_anterior_margin,
		22 'Prothorax, hypomeron, angles of superior and inferior marginal lines' /  superior_and_inferior_line_produce_anterolateral_angles_parallel_to_one_other superior_and_inferior_line_produce_anterolateral_angles_not_parallel_to_one_other,
		23 'Prothorax, postcoxal process:' /  absent present,
		24 'Prothorax, basisternum (bs), length relative to length of furcasternum (fs) (bs/fs, measured laterally):' /  'bs slightly to moderately longer than fs (bs/fs ratio up to 1.5)' 'bs distinctly longer than fs (bs/fs ratio >> 1.5)',
		25 'Prothorax, basisternum, position of pair of macrosetae (ms, if present) in relation to anterior margin of prosternum (amp) and the sternacostal suture (ss):' /  'ms situated close to amp (i.e., not farther than one fourth the distance between amp and the ss along midline)' 'ms situated far from amp (i.e., farther than one fourth the distance between amp and the ss along midline)',
		26 'Mesothorax, elytra, with contiguous polygon-shaped meshed microsculpture (elytra appearing matt):' /  absent_ present,
		27 'Mesothorax, mesocoxae' /  'Mesocoxae contiguous, intercoxal area distinctly recessed compared to mesoventrital and metaventrital processes' 'Mesocoxae moderately separated, intercoxal area distinctly recessed compared to mesoventrital process only' 'Mesocoxae strongly separated, intercoxal area on approximately same plane as both meso and metaventrital processes',
		28 'Mesothorax, mesoscutellum, dense micropunctures' /  absent present,
		29 'Mesothorax, mesoventrite, mesoventral process' /  narrow_and_pointed broad_and_rounded narrow_and_rounded broad_and_pointed,
		30 'Metathorax, metepisternum, punctures' /  'dorsal 1/3 of meterpisterstum without punctures throughout its length' 'meterpisternum covered with punctures or impunctate area less than 1/3',
		31 'Metathorax, relative width of metepimeron in comparison to metepisternum near posterior border' /  metepimeron_subequal_or_slightly_wider_than_metepisternum metepimeron_twice_as_wide_as_metepisternum,
		32 'Metathorax, metacoxae, spines on the posterior surface' /  less_than_4 more_than_4,
		33 'Metathorax, metafemura, upper posterior margin ' /  crenulate not_crenulate,
		34 'Metathorax, metatarsi, tarsomere 3, dorsal surface, chaetotaxy:' /  'developed only at margins, dorsal surface of tarsomeres glabrous along midline' 'tarsomeres dorsally setose (setae not restricted to marginal series)',
		35 'Abdomen, terga 3 and 4, ABTC, pair of accessory ridges:' /  absent present,
		36 'Abdomen, tergum 3, curved carina (arch-like) on disc:' /  absent present,
		37 'Abdomen, tergum 3, punctation medially' /  absent present,
		38 'Abdomen, tergum 5, curved carina (arch-like) on disc (if curved carina present on tergum 3):' /  absent present,
		39 'Abdomen, sternum 3, basal transverse carina, medial area: ' /  straight_to_arcuate acutely_pointed_medially,
		40 'Abdomen, sternum 5, dense, meshed microsculpture anterolaterally, appearing different in texture to posterior portion:' /  absent present,
		41 'Abdomen, sternum 6, two anterior transverse lines' /  absent present,
		42 'Abdomen, sternum 7, punctation laterally (excluding micropunctures): ' /  'sparse (punctures separated by more than two puncture width)' 'dense (punctures contiguous or separated by less than two puncture width)',
		43 'Male, abdomen, sternum 7, emargination of posterior margin (in comparison to female sternum 7):' /  absent present,
		44 'Male, abdomen, sternum 7, degree of emargination of posterior margin if present:' /  broad_and_shallow narrower_and_more_pronounced,
		45 'Male, abdomen, sternum 7, porose structure:' /  absent present,
		46 'Male, abdomen, sternum 7, shape of porose structure (if present):' /  'circular and pit-like, typically with few modified setae' 'broad and brush-like, with many modified setae',
		47 'Male, abdomen, sternum 8, emargination' /  'shallow (just a notch)' 'U-shaped' 'deep U-shaped (1/3-1/4 length of segment)',
		48 'Male, aedeagus, median lobe, apical tooth' /  absent present,
		49 'Male, aedeagus, tip of median lobe in dorsal view ' /  pointed rounded broadly_expanded,
		50 'Male, aedeagus, median lobe, serrated apical carina' /  absent present,
		51 'Male, aedeagus, median lobe, hook-like carina' /  absent present ; 
	MATRIX
	Philothalpus_bilobus            1101110112201101200000010011011011101-10000-1000000
	Philothalpus_falini             1101110112201101200000010011011011101-1000001000200
	Styngetus_deyrollei             110000011111012010010000102101000001110000100-00000
	Xanthopygus_skalitzki           110000011111012010010000102101000001110000110-00200
	Oligotergus_fasciatus           0100000111110100000100001021010010011000010-0-10000
	Xanthopygus_nigricornis         01000001111101001001000010210100100111?001100-10000
	Gastrisus_sp                    110122011101012001-110101111010010001-01000-0-00200
	Gastrisus_mimetes               110122011101012001-110101111010010001-01000-0-00200
	Gastrisus_nitidus               1100000112110121101110101001010010011001000-0-11100
	Genus_1                         1111220012110121101110101001010010011001000-0-01100
	Phanolinus_colombinus           110000011111012130110000101101?010001-0100100-01200
	Xenopygus_analis                101122001211012100110010102111101001110100101011000
	Xenopygus_bicolor               101122001211012100110010102111101001110100101101000
	Xenopygus_excellens             1111220012110121100100101021211010011001000-0-11000
	Xenopygus_punctatus             1111220012110121100100101021211010011001000-0-11000
	Triacrus_dilatus                101222111110013000011000102111111001100101101001200
	Xanthopygus_xanthopygus         110112021011011010111110102130001001110101101111100
	Xanthopygus_cognatus            111122021011011010111110102130011001110101100-00100
	Xanthopygus_pexus               111122021011011010111110102130011001110101100-01100
	Xanthopygus_max                 111122021011011010111110102130011001110101100-01100
	Xanthopygus_giganteous          101122121011001000111110102110011001110110100-01100
	Xanthopygus_major               111122121011011010111110102110011001110101100-01100
	Xanthopygus_oliveirae           101122121011001010111110102110011001110110?????????
	Xanthopygus_corcovadoensis      110011011111012030011000102021001001100001101121000
	Xanthopygus_mirabilis           100011011111012030111010102020001101010001100-21000
	Xanthopygus_punctatus           110001010111012030011010102021001101110101111121000
	Xanthopygus_flohri              110001010111012030111010102021001101110100111120000
	Xanthopygus_chapareanus         110011010111012030111010102021001101110100100-10010
	'Xanthopygus faustus(depressus)'110011010111012030111010102021001101110100100-10010
	Xanthopygus_cyanelytrius        110000010111012030011010102021001101000101100-21000
	Xanthopygus_rufipennis          110011010111012030111010102021001101100100100-10001
	Xanthopygus_dimidiatus          110011010111012030111010102021001101100100100-10001
	Xanthopygus_puncticolis_        110011010111012030011010102021001101110001101111000
	Xanthopygus_calidus             110011010111012030011010102021001101000101100-11000
	Xanthopygus_sapphirinus         110011010111012030011010102021001101100101111121000

;

END;
BEGIN ASSUMPTIONS;
	TYPESET * UNTITLED   =  unord:  1- 51;

	EXSET * UNTITLED  = ;

END;

BEGIN MESQUITECHARMODELS;
	ProbModelSet * UNTITLED   =  'Mk1 (est.)':  1- 51;
END;

BEGIN NOTES;

	TEXT   CHARACTER = 10 TEXT = length_of_head_measured_from_anterior_margin_of_clypaeus_to_posterior_margin_of_head;

	TEXT   CHARACTER = 40 TEXT = microsculpture_more_obvious_than_normal_punctures;

	TEXT   CHARACTER = 42 TEXT = 'are punctures dense (i.e. almost contiguous)?';

	TEXT   CHARACTER = 43 TEXT = modified_in_comparison_to_sternum_6;

END;

BEGIN LABELS;
	CHARGROUPLABEL problematic COLOR = (RGB 1 0.83921569 0.2) ;
	CHARGROUPLABEL delete COLOR = (RGB 1 0.16862745 0.16862745) ;


END;

BEGIN TREES[!'Parameters: Trees obtained from file infile.nex.con.tre^n1 trees.'];
	Title Use_Trees_from_Separate_NEXUS_File;
	ID 017c2c4163084;
	LINK Taxa = Taxa;
	TRANSLATE
[0] 		1 Philothalpus_bilobus,
[1] 		2 Philothalpus_falini,
[2] 		3 Styngetus_deyrollei,
[3] 		4 Xanthopygus_skalitzki,
[4] 		5 Oligotergus_fasciatus,
[5] 		6 Xanthopygus_nigricornis,
[6] 		7 Gastrisus_sp,
[7] 		8 Gastrisus_mimetes,
[8] 		9 Gastrisus_nitidus,
[9] 		10 Genus_1,
[10] 		11 Phanolinus_colombinus,
[11] 		12 Xenopygus_analis,
[12] 		13 Xenopygus_bicolor,
[13] 		14 Xenopygus_excellens,
[14] 		15 Xenopygus_punctatus,
[15] 		16 Triacrus_dilatus,
[16] 		17 Xanthopygus_xanthopygus,
[17] 		18 Xanthopygus_cognatus,
[18] 		19 Xanthopygus_pexus,
[19] 		20 Xanthopygus_max,
[20] 		21 Xanthopygus_giganteous,
[21] 		22 Xanthopygus_major,
[22] 		23 Xanthopygus_oliveirae,
[23] 		24 Xanthopygus_corcovadoensis,
[24] 		25 Xanthopygus_mirabilis,
[25] 		26 Xanthopygus_punctatus,
[26] 		27 Xanthopygus_flohri,
[27] 		28 Xanthopygus_chapareanus,
[28] 		29 'Xanthopygus faustus(depressus)',
[29] 		30 Xanthopygus_cyanelytrius,
[30] 		31 Xanthopygus_rufipennis,
[31] 		32 Xanthopygus_dimidiatus,
[32] 		33 Xanthopygus_puncticolis_,
[33] 		34 Xanthopygus_calidus,
[34] 		35 Xanthopygus_sapphirinus;
	TREE con_50_majrule = (1:0.02102658,2:0.01872114,(((3:0.01409609,4:0.04148753):0.0416614,(5:0.05877734,6:0.01586437):0.07771382,(24:0.03078949,(25:0.1113699,((26:0.01515928,27:0.05677589):0.03889735,35:0.01862045):0.0415026,((28:0.0115468,29:0.01152561):0.04122338,(31:0.01164193,32:0.01152483):0.03867204):0.07178068,30:0.05344876,33:0.03211846,34:0.02021493):0.0660083):0.2006237):0.1086547,(7:0.01241529,8:0.01250111):0.212048,(9:0.03054048,(10:0.01979674,(12:0.02199026,13:0.02597699):0.0734826,(14:0.01183349,15:0.01195743):0.04477761,16:0.2784447,(17:0.0872868,18:0.02616015,19:0.01149087,20:0.01151256,((21:0.02764815,23:0.0152605):0.07918974,22:0.012919):0.04114364):0.2315149):0.09855193):0.1301522,11:0.04860707):0.5149922);

END;


Begin MESQUITE;
		MESQUITESCRIPTVERSION 2;
		TITLE AUTO;
		tell ProjectCoordinator;
		timeSaved 1632830152092;
		getEmployee #mesquite.minimal.ManageTaxa.ManageTaxa;
		tell It;
			setID 0 2504405313918753609;
		endTell;
		getEmployee #mesquite.charMatrices.ManageCharacters.ManageCharacters;
		tell It;
			setID 0 6329805258828241987;
			tell It;
				setDefaultOrder  0 1 3 4 5 6 7 8 9 10 11 12 13 14 15 16 17 18 19 20 21 22 23 24 25 26 27 28 53 29 30 31 50 32 33 34 35 36 37 38 39 40 41 42 43 44 45 46 47 48 49;
				attachments ;
			endTell;
			mqVersion 360;
			checksumv 0 3 1760399456 null  getNumChars 51 numChars 51 getNumTaxa 35 numTaxa 35   short true   bits 15   states 15   sumSquaresStatesOnly 7163.0 sumSquares 7163.0 longCompressibleToShort false usingShortMatrix true   NumFiles 1 NumMatrices 1;
			mqVersion;
		endTell;
		getWindow;
		tell It;
			suppress;
			setResourcesState false false 100;
			setPopoutState 300;
			setExplanationSize 0;
			setAnnotationSize 0;
			setFontIncAnnot 0;
			setFontIncExp 0;
			setSize 2252 1277;
			setLocation 0 48;
			setFont SanSerif;
			setFontSize 10;
			getToolPalette;
			tell It;
			endTell;
			desuppress;
		endTell;
		getEmployee  #mesquite.minimal.ManageTaxa.ManageTaxa;
		tell It;
			showTaxa #2504405313918753609 #mesquite.lists.TaxonList.TaxonList;
			tell It;
				setTaxa #2504405313918753609;
				getWindow;
				tell It;
					useTargetValue off;
					setTargetValue ;
					newAssistant  #mesquite.lists.TaxonListCurrPartition.TaxonListCurrPartition;
					newAssistant  #mesquite.lists.DefaultTaxaOrder.DefaultTaxaOrder;
					getTable;
					tell It;
						rowNamesWidth 245;
					endTell;
					setExplanationSize 30;
					setAnnotationSize 20;
					setFontIncAnnot 0;
					setFontIncExp 0;
					setSize 2152 1205;
					setLocation 0 48;
					setFont SanSerif;
					setFontSize 14;
					getToolPalette;
					tell It;
						setTool mesquite.lists.TaxonList.TaxonListWindow.ibeam;
					endTell;
				endTell;
				showWindow;
				getEmployee #mesquite.lists.ColorTaxon.ColorTaxon;
				tell It;
					setColor Dark Gray;
					removeColor on;
				endTell;
				getEmployee #mesquite.lists.TaxonListAnnotPanel.TaxonListAnnotPanel;
				tell It;
					togglePanel off;
				endTell;
			endTell;
		endTell;
		getEmployee  #mesquite.trees.BasicTreeWindowCoord.BasicTreeWindowCoord;
		tell It;
			makeTreeWindow #2504405313918753609  #mesquite.trees.BasicTreeWindowMaker.BasicTreeWindowMaker;
			tell It;
				suppressEPCResponse;
				setTreeSource  #mesquite.trees.StoredTrees.StoredTrees;
				tell It;
					setTreeBlock 1;
					setTreeBlockID 017c2c4163084;
					toggleUseWeights off;
				endTell;
				setAssignedID 1111.1632830095295.5602998107380134163;
				getTreeWindow;
				tell It;
					setExplanationSize 30;
					setAnnotationSize 20;
					setFontIncAnnot 0;
					setFontIncExp 0;
					setSize 2152 1205;
					setLocation 0 48;
					setFont SanSerif;
					setFontSize 10;
					getToolPalette;
					tell It;
					endTell;
					setActive;
					getTreeDrawCoordinator #mesquite.trees.BasicTreeDrawCoordinator.BasicTreeDrawCoordinator;
				tell It;
					suppress;
					setTreeDrawer  #mesquite.trees.SquareLineTree.SquareLineTree;
					tell It;
						setNodeLocs #mesquite.trees.NodeLocsStandard.NodeLocsStandard;
						tell It;
							branchLengthsToggle off;
							toggleScale on;
							toggleBroadScale off;
							toggleCenter on;
							toggleEven on;
							setFixedTaxonDistance 0;
						endTell;
						setEdgeWidth 4;
						showEdgeLines on;
						orientUp;
					endTell;
					setBackground White;
					setBranchColor Black;
					showNodeNumbers off;
					showBranchColors on;
					labelBranchLengths off;
					centerBrLenLabels on;
					showBrLensUnspecified on;
					showBrLenLabelsOnTerminals on;
					setBrLenLabelColor 0 0 255;
					setNumBrLenDecimals 6;
					setSelectedTaxonHighlightMode 1;
					desuppress;
					getEmployee #mesquite.trees.BasicDrawTaxonNames.BasicDrawTaxonNames;
					tell It;
						setColor Black;
						setTaxonNameStyler  #mesquite.trees.NoColorForTaxon.NoColorForTaxon;
						toggleShadePartition off;
						toggleShowFootnotes on;
						toggleNodeLabels on;
						toggleCenterNodeNames off;
						toggleShowNames on;
						namesAngle ?;
					endTell;
				endTell;
					setTreeNumber 1;
					setDrawingSizeMode 0;
					toggleLegendFloat on;
					scale 0;
					toggleTextOnTree off;
					togglePrintName off;
					showWindow;
					newAssistant  #mesquite.ancstates.TraceCharacterHistory.TraceCharacterHistory;
				tell It;
					suspend ;
					setDisplayMode  #mesquite.ancstates.ShadeStatesOnTree.ShadeStatesOnTree;
					tell It;
						toggleLabels off;
						togglePredictions off;
						toggleGray off;
					endTell;
					setHistorySource  #mesquite.ancstates.RecAncestralStates.RecAncestralStates;
					tell It;
						getCharacterSource  #mesquite.charMatrices.CharSrcCoordObed.CharSrcCoordObed;
						tell It;
							setCharacterSource #mesquite.charMatrices.StoredCharacters.StoredCharacters;
							tell It;
								setDataSet #6329805258828241987;
							endTell;
						endTell;
						setMethod  #mesquite.stochchar.MargProbAncStates.MargProbAncStates;
						tell It;
							setModelSource  #mesquite.stochchar.CurrentProbModels.CurrentProbModels;
							getEmployee #mesquite.stochchar.zMargLikeCateg.zMargLikeCateg;
							tell It;
								setReportMode Proportional_Likelihoods;
								setRootMode Use_Root_State_Frequencies_as_Prior;
								setDecision 2.0;
								setUnderflowCheckFreq 2;
							endTell;
						endTell;
						toggleShowSelectedOnly off;
					endTell;
					setCharacter 6;
					setMapping 1;
					toggleShowLegend on;
					setColorMode 0;
					toggleWeights on;
					setInitialOffsetX 4;
					setInitialOffsetY -224;
					setLegendWidth 142;
					setLegendHeight 177;
					resume ;
				endTell;
				endTell;
				desuppressEPCResponse;
				getEmployee #mesquite.trees.ColorBranches.ColorBranches;
				tell It;
					setColor Red;
					removeColor off;
				endTell;
				getEmployee #mesquite.ornamental.BranchNotes.BranchNotes;
				tell It;
					setAlwaysOn off;
				endTell;
				getEmployee #mesquite.ornamental.ColorTreeByPartition.ColorTreeByPartition;
				tell It;
					colorByPartition off;
				endTell;
				getEmployee #mesquite.ornamental.DrawTreeAssocDoubles.DrawTreeAssocDoubles;
				tell It;
					setOn on;
					toggleShow consensusFrequency;
					toggleShow bootstrapFrequency;
					toggleShow posteriorProbability;
					toggleShow consensusFrequency;
					toggleShow posteriorProbability;
					toggleShow bootstrapFrequency;
					setDigits 4;
					setThreshold ?;
					writeAsPercentage off;
					toggleCentred off;
					toggleHorizontal on;
					toggleWhiteEdges on;
					toggleShowOnTerminals on;
					setFontSize 10;
					setOffset 0  0;
				endTell;
				getEmployee #mesquite.ornamental.DrawTreeAssocStrings.DrawTreeAssocStrings;
				tell It;
					setOn on;
					toggleCentred on;
					toggleHorizontal on;
					setFontSize 10;
					setOffset 0  0;
					toggleShowOnTerminals on;
				endTell;
				getEmployee #mesquite.trees.TreeInfoValues.TreeInfoValues;
				tell It;
					panelOpen false;
				endTell;
			endTell;
		endTell;
		getEmployee  #mesquite.charMatrices.BasicDataWindowCoord.BasicDataWindowCoord;
		tell It;
			showDataWindow #6329805258828241987 #mesquite.charMatrices.BasicDataWindowMaker.BasicDataWindowMaker;
			tell It;
				getWindow;
				tell It;
					getTable;
					tell It;
						rowNamesWidth 275;
					endTell;
					setExplanationSize 30;
					setAnnotationSize 40;
					setFontIncAnnot 0;
					setFontIncExp 0;
					setSize 2152 1185;
					setLocation 0 48;
					setFont SanSerif;
					setFontSize 14;
					getToolPalette;
					tell It;
						setTool mesquite.charMatrices.BasicDataWindowMaker.BasicDataWindow.ibeam;
					endTell;
					setTool mesquite.charMatrices.BasicDataWindowMaker.BasicDataWindow.ibeam;
					colorCells  #mesquite.charMatrices.ColorByState.ColorByState;
				tell It;
					setStateLimit 9;
					toggleUniformMaximum on;
				endTell;
					colorRowNames  #mesquite.charMatrices.TaxonGroupColor.TaxonGroupColor;
					colorColumnNames  #mesquite.charMatrices.NoColor.NoColor;
					colorText  #mesquite.charMatrices.NoColor.NoColor;
					setBackground White;
					toggleShowNames off;
					toggleShowTaxonNames on;
					toggleTight off;
					toggleThinRows off;
					toggleShowChanges on;
					toggleSeparateLines off;
					toggleShowStates on;
					toggleAutoWCharNames on;
					toggleAutoTaxonNames off;
					toggleShowDefaultCharNames off;
					toggleConstrainCW on;
					toggleBirdsEye off;
					toggleShowPaleGrid off;
					toggleShowPaleCellColors off;
					toggleShowPaleExcluded off;
					togglePaleInapplicable on;
					togglePaleMissing off;
					toggleShowBoldCellText off;
					toggleAllowAutosize on;
					toggleColorsPanel off;
					toggleDiagonal on;
					setDiagonalHeight 80;
					toggleLinkedScrolling on;
					toggleScrollLinkedTables off;
				endTell;
				showWindow;
				getWindow;
				tell It;
					forceAutosize;
				endTell;
				getEmployee #mesquite.charMatrices.AlterData.AlterData;
				tell It;
					toggleBySubmenus off;
				endTell;
				getEmployee #mesquite.charMatrices.ColorCells.ColorCells;
				tell It;
					setColor Red;
					removeColor off;
				endTell;
				getEmployee #mesquite.categ.StateNamesEditor.StateNamesEditor;
				tell It;
					makeWindow;
					tell It;
						getTable;
						tell It;
							rowNamesWidth 626;
						endTell;
						setExplanationSize 30;
						setAnnotationSize 20;
						setFontIncAnnot 0;
						setFontIncExp 0;
						setSize 2152 1205;
						setLocation 0 48;
						setFont SanSerif;
						setFontSize 14;
						getToolPalette;
						tell It;
							setTool mesquite.categ.StateNamesEditor.StateNamesWindow.ibeam;
						endTell;
						rowsAreCharacters on;
						toggleConstrainChar on;
						toggleConstrainCharNum 3;
						togglePanel off;
						toggleSummaryPanel off;
					endTell;
					showWindow;
				endTell;
				getEmployee #mesquite.categ.StateNamesStrip.StateNamesStrip;
				tell It;
					showStrip on;
				endTell;
				getEmployee #mesquite.charMatrices.AnnotPanel.AnnotPanel;
				tell It;
					togglePanel off;
				endTell;
				getEmployee #mesquite.charMatrices.CharReferenceStrip.CharReferenceStrip;
				tell It;
					showStrip off;
				endTell;
				getEmployee #mesquite.charMatrices.QuickKeySelector.QuickKeySelector;
				tell It;
					autotabOff;
				endTell;
				getEmployee #mesquite.charMatrices.SelSummaryStrip.SelSummaryStrip;
				tell It;
					showStrip off;
				endTell;
				getEmployee #mesquite.categ.SmallStateNamesEditor.SmallStateNamesEditor;
				tell It;
					panelOpen true;
				endTell;
			endTell;
		endTell;
		getEmployee  #mesquite.charMatrices.ManageCharacters.ManageCharacters;
		tell It;
			showCharacters #6329805258828241987 #mesquite.lists.CharacterList.CharacterList;
			tell It;
				setData 0;
				getWindow;
				tell It;
					useTargetValue off;
					setTargetValue ;
					newAssistant  #mesquite.lists.DefaultCharOrder.DefaultCharOrder;
					newAssistant  #mesquite.lists.CharListInclusion.CharListInclusion;
					newAssistant  #mesquite.lists.CharListPartition.CharListPartition;
					newAssistant  #mesquite.parsimony.CharListParsModels.CharListParsModels;
					getTable;
					tell It;
						rowNamesWidth 816;
						columnWidth 1 90;
					endTell;
					setExplanationSize 30;
					setAnnotationSize 20;
					setFontIncAnnot 0;
					setFontIncExp 0;
					setSize 2152 1205;
					setLocation 0 48;
					setFont SanSerif;
					setFontSize 14;
					getToolPalette;
					tell It;
						setTool mesquite.lists.CharacterList.CharacterListWindow.ibeam;
					endTell;
				endTell;
				showWindow;
				getEmployee #mesquite.lists.CharListAnnotPanel.CharListAnnotPanel;
				tell It;
					togglePanel off;
				endTell;
			endTell;
		endTell;
		endTell;
end;
